# Supplementary material for: 3D molecular generative framework for interaction-guided drug design
Source: Nat Commun. 2024 Mar 27;15:2688. doi: 10.1038/s41467-024-47011-2 (PMC10973397; doi:10.1038/s41467-024-47011-2)
Supplement: Supplementary file 3 — Source Data [file 41467_2024_47011_MOESM3_ESM.xlsx]

## Sheet: Figure 2e
Figure 2e
	Data1	BMP1		Data2	FGF1		Data3	DHFR
	Reference	Masked		Reference	Masked		Reference	Masked
Interaction Similarity	0.763542	0.410391		0.654654	0		0.713933	0.347833
	0.636285	0.374634		0.755929	0.507093		0.725775	0.360041
	0.512989	0.652929		0.845154	0.566947		0.797925	0.592593
	0.699913	0.307794		0.845154	0.566947		0.68853	0.587945
	0.512989	0.229416		0.845154	0.507093		0.738549	0.326732
	0.763542	0.307794		0.845154	0.436436		0.680414	0.326732
	0.794719	0.512989		0.654654	0.617213		0.589692	0.561801
	0.520266	0.307794		0.845154	0.338062		0.673575	0.628539
	0.688247	0.205196		0.92582	0.338062		0.606788	0.606788
	0.794719	0.344124		0.755929	0.377964		0.514344	0.264906
	0.520266	0.520266		0.771517	0.507093		0.485662	0.280056
	0.691714	0.229416		0.845154	0.507093		0.602464	0.559431
	0.760886	0.39736		0.654654	0.285714		0.589692	0.673575
	0.622543	0.205196		0.857143	0.714286		0.625463	0.360041
	0.794719	0.458831		0.92582	0.654654		0.802572	0.573964
	0.561951	0.207514		0.92582	0.436436		0.731564	0.336788
	0.458831	0.344124		0.845154	0.377964		0.731564	0.601929
	0.760886	0.229416		0.845154	0.338062		0.755929	0.3849
	0.567775	0.307794		0.654654	0.218218		0.785674	0.503953
	0.567775	0.468293		0.845154	0.455842		0.706417	0.298142
	0.613139	0.229416		0.566947	0.338062		0.602464	0.559431
	0.520266	0.280976		0.755929	0.400892		0.668648	0.559431
	0.760886	0.468293		0.654654	0.436436		0.673575	0.308607
	0.688247	0.344124		0.845154	0.267261		0.668648	0.618115
	0.725476	0.346844		0.845154	0.668153		0.645975	0.293972
	0.622543	0.433555		0.845154	0.566947		0.797925	0.629941
	0.458831	0.38236		0.845154	0.154303		0.645975	0.481543
	0.794719	0.346844		0.771517	0.436436		0.755929	0.589692
	0.486664	0.324443		0.566947	0.436436		0.589692	0.533396
	0.794719	0.39736		0.845154	0.654654		0.496904	0.272166
	0.507833	0.39736		0.654654	0.566947		0.573964	0.246183
	0.468293	0.458831		0.654654	0.755929		0.755929	0.328244
	0.567775	0.307794		0.654654	0.566947		0.653464	0.545949
	0.468293	0.410391		0.92582	0.308607		0.635053	0.574427
	0.458831	0.346844		0.92582	0.46291		0.645975	0.545949
	0.760886	0.344124		0.654654	0.566947		0.667823	0.57735
	0.760886	0.374634		0.654654	0.436436		0.774597	0.288675
	0.763542	0.362738		0.755929	0.676123		0.81763	0.362887
	0.468293	0.39736		0.845154	0.654654		0.725775	0.360041
	0.512989	0.254514		0.92582	0.218218		0.725775	0.596285
	0.433555	0.307794		1	0.46291		0.625463	0.406181
	0.688247	0.458831		0.92582	0.46291		0.464207	0.561801
	0.535303	0.433555		0.845154	0.566947		0.645975	0.545949
	0.567775	0.512989		0.755929	0.436436		0.673575	0.272166
	0.486664	0.374634		0.654654	0.571429		0.725775	0.503953
	0.606977	0.612056		0.845154	0.46291		0.754851	0.544331
	0.512989	0.458831		0.755929	0.436436		0.57735	0.298142
	0.468293	0.374634		0.92582	0.377964		0.713933	0.298142
	0.561951	0.458831		0.755929	0.46291		0.673575	0.288675
	0.760886	0.374634		0.771517	0.377964		0.559431	0.280056
	0.745601	0.535303		0.845154	0.654654		0.731564	0.336788
	0.520266	0.486664		0.654654	0.218218		0.606788	0.333333
	0.468293	0.229416		0.92582	0.377964		0.653464	0.516398
	0.561951	0.307794		0.755929	0.534522		0.779579	0.360041
	0.561951	0.264906		0.92582	0.218218		0.802572	0.589692
	0.520266	0.38236		0.755929	0.377964		0.653464	0.544331
	0.760886	0.229416		0.845154	0.285714		0.771136	0.606788
	0.606977	0.410391		0.845154	0.46291		0.559431	0.264906
	0.794719	0.561951		0.845154	0.46291		0.668648	0.546594
	0.691714	0.39736		0.654654	0.503953		0.73131	0.653464
	0.512989	0.433555		0.755929	0.338062		0.774597	0.3849
	0.688247	0.374634		0.845154	0.566947		0.673575	0.713933
	0.410391	0.162221		0.654654	0.285714		0.427008	0.559431
	0.468293	0.535303		0.92582	0.755929		0.731564	0.1283
	0.580381	0.652929		0.755929	0.507093		0.514344	0.560112
	0.529813	0.458831		0.92582	0.308607		0.635053	0.336788
	0.652929	0.346844		0.755929	0.507093		0.713933	0.360041
	0.725476	0.290191		0.755929	0.507093		0.545949	0.653464
	0.794719	0.307794		0.845154	0.503953		0.673575	0.549972
	0.512989	0.458831		0.654654	0.507093		0.673575	0.589692
	0.458831	0.433555		0.92582	0.507093		0.802572	0.602464
	0.612056	0.39736		0.755929	0.308607		0.81763	0.298142
	0.561951	0.410391		0.676123	0.617213		0.668648	0.529238
	0.725476	0.307794		0.845154	0.188982		0.464207	0.573964
	0.486664	0.433555		0.755929	0.267261		0.868079	0.559431
	0.691714	0.410391		0.755929	0.436436		0.81763	0.573964
	0.567775	0.39736		0.845154	0.617213		0.721688	0.587945
	0.794719	0.374634		0.845154	0.566947		0.406181	0.573964
	0.917663	0.468293		0.845154	0.188982		0.731564	0.544331
	0.458831	0.374634		0.654654	0.857143		0.797925	0.348155
	0.728493	0.374634		0.676123	0.507093		0.3849	0.533396
	0.763542	0.374634		0.845154	0.436436		0.731564	0.560112
	0.691714	0.374634		0.676123	0.436436		0.800132	0.606788
	0.794719	0.344124		0.755929	0.566947		0.82061	0.326732
	0.691714	0.260133		0.771517	0.428571		0.839921	0.549972
	0.561951	0.346844		0.654654	0.534522		0.713933	0.545949
	0.445399	0.307794		0.92582	0.676123		0.645975	0.589692
	0.520266	0.324443		0.654654	0.714286		0.668648	0.308607
	0.728493	0.344124		0.92582	0.566947		0.697518	0.320256
	0.535303	0.307794		0.92582	0.654654		0.802572	0.373632
	0.486664	0.290191		0.676123	0.188982		0.635053	0.560112
	0.725476	0.324443		0.845154	0.566947		0.750568	0.555556
	0.794719	0.39736		0.654654	0.534522		0.668648	0.653464
	0.433555	0.264906		0.771517	0.377964		0.635053	0.348155
	0.888523	0.346844		0.845154	0.654654		0.695666	0.320256
	0.410391	0.410391		0.755929	0.507093		0.662266	0.680414
	0.561951	0.280976		0.755929	0.654654		0.602464	0.529813
	0.735767	0.324443		0.845154	0.377964		0.70014	0.420084
	0.662266	0.458831		0.845154	0		0.514344	0.50037
	0.763542	0.344124		0.845154	0.436436		0.824958	0.625463
	0.512989	0.458831		0.654654	0.308607		0.693889	0.635053
	0.468293	0.458831		0.845154	0.676123		0.625463	0.360041
	0.520266	0.346844		0.755929	0.154303		0.750568	0.632456
	0.763542	0.344124		0.845154	0.566947		0.725775	0.602464
	0.82717	0.173422		0.92582	0.267261		0.731564	0.347833
	0.652929	0.458831		0.845154	0.436436		0.802572	0.272166
	0.561951	0.307794		0.845154	0.46291		0.750568	0.516398
	0.468293	0.39736		0.771517	0.617213		0.750568	0.453609
	0.410391	0.324443		0.845154	0.338062		0.7698	0.503953
	0.520266	0.410391		0.755929	0.566947		0.762444	0.347833
	0.433555	0.324443		0.771517	0.218218		0.725775	0.472805
	0.468293	0.613139		0.845154	0.377964		0.653464	0.347833
	0.561951	0.344124		0.771517	0.188982		0.750568	0.373408
	0.535303	0.410391		0.92582	0.571429		0.802572	0.573964
	0.794719	0.458831		0.654654	0.377964		0.673575	0.653464
	0.512989	0.344124		0.771517	0.436436		0.725775	0.545949
	0.468293	0.410391		0.654654	0.267261		0.653464	0.57735
	0.82717	0.260133		0.857143	0.534522		0.746816	0.625463
	0.606977	0.688247		0.507093	0.507093		0.731564	0.360041
	0.410391	0.264906		0.654654	0.755929		0.625463	0.335968
	0.567775	0.217643		0.654654	0.267261		0.625463	0.560112
	0.59604	0.307794		0.845154	0.285714		0.573964	0.625463
	0.520266	0.458831		0.676123	0.377964		0.3849	0.347833
	0.794719	0.39736		0.566947	0.714286		0.625463	0.308607
	0.888523	0.290191		0.92582	0.436436		0.673575	0.545949
	0.725476	0.205196		0.755929	0.676123		0.673575	0.544331
	0.561951	0.346844		0.845154	0.428571		0.673575	0.397523
	0.797081	0.229416		0.92582	0.46291		0.444444	0.533396
	0.344124	0.331133		0.845154	0.377964		0.68853	0.481543
	0.520266	0.39736		0.845154	0.617213		0.794719	0.353209
	0.405554	0.458831		0.845154	0.428571		0.653464	0.387298
	0.512989	0.405554		0.676123	0.133631		0.695666	0.573964
	0.486664	0.307794		0.654654	0.267261		0.680414	0.625463
	0.468293	0.39736		0.654654	0		0.673575	0.326732
	0.794719	0.374634		0.845154	0.507093		0.656488	0.566139
	0.652929	0.512989		0.845154	0.507093		0.725775	0.3849
	0.606977	0.410391		0.755929	0.377964		0.496904	0.3849
	0.458831	0.264906		0.845154	0.338062		0.797925	0.360041
	0.725476	0.346844		0.845154	0.267261		0.653464	0.288675
	0.606977	0.374634		0.654654	0.377964		0.774597	0.574427
	0.794719	0.486664		0.845154	0.377964		0.444444	0.561801
	0.662266	0.410391		0.845154	0.566947		0.373408	0.308607
	0.520266	0.344124		0.857143	0.566947		0.824958	0.560112
	0.458831	0.346844		0.755929	0.534522		0.397523	0.589692
	0.458831	0.264906		0.92582	0.308607		0.662266	0.320256
	0.674453	0.405554		0.845154	0.308607		0.680414	0.301232
	0.435286	0.39736		0.845154	0.654654		0.645975	0.26943
	0.520266	0.344124		0.845154	0.534522		0.682187	0.317526
	0.410391	0.229416		0.566947	0.338062		0.645497	0.317526
	0.468293	0.344124		0.92582	0.436436		0.444444	0.549972
	0.652929	0.39736		0.755929	0.188982		0.81763	0.326732
	0.710819	0.410391		0.845154	0.377964		0.653464	0.529813
	0.691714	0.344124		0.92582	0.566947		0.645975	0.373632
	0.458831	0.374634		0.654654	0.338062		0.7698	0.559431
	0.797081	0.280976		0.771517	0.436436		0.7698	0.606788
	0.691714	0.346844		0.845154	0.654654		0.750568	0.559431
	0.725476	0.39736		0.92582	0.377964		0.68853	0.587945
	0.652929	0.580381		0.845154	0.154303		0.606788	0.447214
	0.435286	0.410391		0.935414	0.654654		0.771136	0.347833
	0.945905	0.410391		0.566947	0.267261		0.706417	0.490653
	0.458831	0.346844		0.755929	0.46291		0.615457	0.288675
	0.652929	0.433555		0.845154	0.46291		0.653464	0.365148
	0.468293	0.374634		0.857143	0.358569		0.731564	0.596285
	0.410391	0.410391		0.845154	0.377964		0.774597	0.589692
	0.486664	0.346844		0.845154	0.654654		0.693889	0.308607
	0.561951	0.410391		0.654654	0.338062		0.750568	0.320256
	0.760886	0.345857		0.534522	0.46291		0.668648	0.326732
	0.520266	0.374634		0.771517	0.188982		0.779579	0.336788
	0.561951	0.344124		0.845154	0.188982		0.7698	0.280056
	0.433555	0.374634		0.755929	0.188982		0.673575	0.280056
	0.512989	0.280976		0.755929	0.478091		0.695666	0.309058
	0.760886	0.468293		0.845154	0.668153		0.88283	0.587945
	0.512989	0.187317		0.845154	0.436436		0.635053	0.360041
	0.728493	0.468293		0.771517	0.507093		0.662266	0.503953
	0.561951	0.362738		0.845154	0.46291		0.653464	0.602464
	0.567775	0.636285		1	0.377964		0.348155	0.544331
	0.520266	0.243332		0.845154	0.566947		0.738549	0.589692
	0.512989	0.264906		0.617213	0		0.617213	0.274986
	0.688247	0.318142		0.92582	0.507093		0.695666	0.336788
	0.794719	0.39736		0.676123	0.46291		0.573964	0.561801
	0.725476	0.433555		0.845154	0.308607		0.785674	0.336788
	0.512989	0.307794		0.845154	0.377964		0.662266	0.373632
	0.520266	0.39736		0.845154	0.845154		0.82061	0.573964
	0.468293	0.305888		0.654654	0.617213		0.738549	0.560112
	0.691714	0.410391		0.92582	0.654654		0.68853	0.3849
	0.917663	0.458831		0.755929	0.566947		0.738549	0.589692
	0.512989	0.410391		0.845154	0.654654		0.860663	0.625463
	0.512989	0.346844		0.771517	0.377964		0.625463	0.369274
	0.561951	0.260133		0.755929	0.571429		0.68853	0.427008
	0.520266	0.374634		0.755929	0.571429		0.69282	0.481481
	0.561951	0.205196		0.654654	0.188982		0.693889	0.533396
	0.458831	0.229416		0.845154	0.338062		0.427008	0.618115
	0.763542	0.405554		0.771517	0.377964		0.680414	0.573964
	0.725476	0.324443		0.845154	0.285714		0.546594	0.559431
	0.794719	0.346844		0.92582	0.566947		0.618115	0.559431
	0.760886	0.344124		0.845154	0.436436		0.750568	0.320256
	0.486664	0.344124		0.755929	0.267261		0.785674	0.298142
	0.520266	0.331133		0.755929	0.534522		0.635053	0.560112
	0.945905	0.229416		0.654654	0.46291		0.49897	0.589692
	0.276686	0.374634		0.845154	0.267261		0.625463	0.521672
	0.794719	0.346844		0.676123	0.436436		0.731564	0.529813
	0.433555	0.229416		0.845154	0.534522		0.722315	0.559431
	0.763542	0.346844		0.755929	0.338062		0.797925	0.344265
	0.561951	0.691714		0.755929	0.617213		0.347833	0.559431
	0.561951	0.307794		0.676123	0.617213		0.635053	0.360041
	0.512989	0.367884		0.92582	0.566947		0.606788	0.606788
	0.662266	0.280976		0.845154	0.377964		0.738549	0.516398
	0.512989	0.458831		0.845154	0.377964		0.695666	0.589692
	0.794719	0.243332		0.714286	0.436436		0.673575	0.573964
	0.691714	0.346844		0.755929	0.676123		0.774597	0.573964
	0.691714	0.433555		0.654654	0.400892		0.802572	0.308607
	0.763542	0.374634		0.845154	0.377964		0.68853	0.545949
	0.636285	0.39736		0.92582	0.338062		0.797925	0.545949
	0.410391	0.410391		0.845154	0.169031		0.347833	0.516398
	0.512989	0.433555		0.845154	0.46291		0.573964	0.545949
	0.652929	0.468293		0.92582	0.377964		0.738549	0.559431
	0.691714	0.410391		0.845154	0.566947		0.722315	0.326732
	0.512989	0.346844		0.845154	0.377964		0.625463	0.373408
	0.561951	0.344124		0.654654	0.46291		0.797925	0.61584
	0.567775	0.458831		0.654654	0.267261		0.682187	0.529813
	0.829288	0.229416		0.771517	0.169031		0.618115	0.287213
	0.410391	0.307794		0.654654	0.566947		0.713933	0.251976
	0.710819	0.324443		0.566947	0.154303		0.606788	0.309058
	0.520266	0.622543		0.845154	0.571429		0.635053	0.574427
	0.535303	0.458831		0.755929	0.46291		0.85769	0.481543
	0.458831	0.468293		0.845154	0.377964		0.725775	0.560112
	0.794719	0.374634		0.845154	0.169031		0.673575	0.333333
	0.410391	0.346844		0.92582	0.654654		0.673575	0.533396
	0.728493	0.39736		0.845154	0.308607		0.713933	0.529813
	0.794719	0.346844		0.676123	0.436436		0.70014	0.533396
	0.561951	0.458831		0.845154	0.676123		0.731564	0.347833
	0.82717	0.344124		0.654654	0.566947		0.618115	0.544331
	0.520266	0.346844		0.654654	0.566947		0.555556	0.388889
	0.725476	0.374634		0.755929	0.338062		0.645975	0.373632
	0.520266	0.307794		0.845154	0.285714		0.662266	0.57735
	0.728493	0.415029		0.654654	0.428571		0.771136	0.549972
	0.468293	0.458831		0.755929	0.377964		0.673575	0.596285
	0.82717	0.280976		0.771517	0.534522		0.706417	0.362887
	0.458831	0.410391		0.654654	0.755929		0.427008	0.559431
	0.763542	0.344124		0.676123	0.285714		0.653464	0.347833
	0.561951	0.307794		0.714286	0.428571		0.802572	0.57735
	0.567775	0.512989		0.92582	0.507093		0.755929	0.333333
	0.688247	0.280976		0.755929	0.755929		0.320256	0.272166
	0.794719	0.324443		0.845154	0.755929		0.860663	0.333333
	0.794719	0.280976		0.654654	0.507093		0.713933	0.326732
	0.512989	0.458831		0.845154	0.377964		0.851852	0.533396
	0.725476	0.435286		0.92582	0.239046		0.486864	0.549972
	0.520266	0.468293		0.845154	0.534522		0.755929	0.464207
	0.735767	0.305888		0.845154	0.338062		0.589692	0.308607
	0.735767	0.205196		0.845154	0.218218		0.427008	0.326732
	0.344124	0.264906		0.755929	0.46291		0.779579	0.533396
	0.520266	0.290191		0.755929	0.571429		0.774597	0.521672
	0.535303	0.374634		0.92582	0.436436		0.695666	0.589692
	0.520266	0.39736		0.92582	0.534522		0.673575	0.298142
	0.725476	0.39736		0.845154	0.377964		0.606788	0.573964
	0.794719	0.410391		0.755929	0.169031		0.653464	0.320256
	0.468293	0.344124		0.714286	0.654654		0.656488	0.573964
	0.567775	0.39736		0.92582	0.755929		0.464207	0.317526
	0.468293	0.458831		0.654654	0.338062		0.671937	0.3849
	0.763542	0.344124		0.771517	0.188982		0.755929	0.320256
	0.648886	0.324443		0.845154	0.436436		0.746816	0.23094
	0.468293	0.243332		0.755929	0.338062		0.746816	0.573964
	0.580381	0.458831		0.755929	0.218218		0.725775	0.573964
	0.507833	0.468293		0.92582	0.714286		0.797925	0.360041
	0.561951	0.264906		0.755929	0.436436		0.731564	0.336788
	0.520266	0.346844		0.845154	0.676123		0.750568	0.333333
	0.520266	0.229416		0.654654	0.308607		0.754851	0.618115
	0.512989	0.458831		0.755929	0.714286		0.653464	0.529813
	0.535303	0.280976		0.845154	0.308607		0.731564	0.288675
	0.410391	0.374634		0.92582	0.308607		0.653464	0.57735
	0.691714	0.307794		0.676123	0.46291		0.68853	0.589256
	0.410391	0.433555		0.845154	0.507093		0.695666	0.606788
	0.507833	0.405554		0.845154	0.534522		0.653464	0.545949
	0.725476	0.229416		0.566947	0.534522		0.625463	0.481125
	0.512989	0.410391		0.845154	0.428571		0.673575	0.606788
	0.458831	0.346844		0.857143	0.267261		0.635053	0.544331
	0.512989	0.512989		0.857143	0.436436		0.750568	0.53886
	0.760886	0.307794		0.92582	0.534522		0.750568	0.529813
	0.512989	0.280976		0.755929	0.801784		0.695666	0.320256
	0.512989	0.217643		0.845154	0.428571		0.673575	0.589692
	0.512989	0.374634		0.845154	0.668153		0.738549	0.516398
	0.415029	0.433555		0.654654	0.267261		0.797925	0.373408
	0.606977	0.307794		0.845154	0		0.673575	0.573964
	0.763542	0.307794		0.845154	0.436436		0.706417	0.606788
	0.512989	0.39736		0.845154	0.654654		0.673575	0.573964
	0.512989	0.205196		0.845154	0.338062		0.653464	0.272166
	0.561951	0.410391		0.845154	0.507093		0.725775	0.326732
	0.688247	0.433555		0.92582	0.676123		0.668648	0.642058
	0.606977	0.162221		0.566947	0.507093		0.725775	0.471405
	0.458831	0.264906		0.654654	0.845154		0.785674	0.336788
	0.760886	0.458831		0.755929	0.676123		0.771136	0.333333
	0.520266	0.344124		0.755929	0.218218		0.625463	0.533396
	0.486664	0.183942		0.92582	0.338062		0.653464	0.625463
	0.468293	0.374634		0.845154	0.654654		0.645975	0.533396
	0.561951	0.410391		0.845154	0.428571		0.68853	0.336788
	0.725476	0.468293		0.845154	0.534522		0.755929	0.667823
	0.512989	0.39736		0.771517	0.377964		0.625463	0.518519
	0.512989	0.229416		0.845154	0.507093		0.797925	0.573964
	0.82717	0.39736		0.92582	0.267261		0.725775	0.589256
	0.561951	0.39736		0.845154	0.169031		0.667823	0.419961
	0.794719	0.346844		0.755929	0.377964		0.397523	0.442269
	0.763542	0.307794		1	0.428571		0.653464	0.589692
	0.410391	0.374634		0.845154	0.436436		0.65433	0.280056
	0.410391	0.280976		0.92582	0.377964		0.706417	0.298142
	0.561951	0.344124		0.654654	0.654654		0.635053	0.573964
	0.458831	0.468293		0.845154	0.755929		0.80829	0.559431
	0.888523	0.410391		0.845154	0.436436		0.771136	0.574427
	0.512989	0.374634		0.755929	0.571429		0.802572	0.573964
	0.794719	0.344124		0.845154	0.188982		0.671937	0.545949
	0.512989	0.187317		0.654654	0.377964		0.625463	0.336788
	0.512989	0.458831		0.845154	0.436436		0.653464	0.360041
	0.458831	0.307794		0.92582	0.566947		0.671937	0.336788
	0.794719	0.344124		0.845154	0.338062		0.755929	0.274986
	0.797081	0.433555		0.845154	0.285714		0.695666	0.347833
	0.760886	0.344124		0.845154	0.676123		0.725775	0.560112
	0.763542	0.307794		0.845154	0.428571		0.589692	0.317526
	0.794719	0.260133		0.845154	0.308607		0.656488	0.596285
	0.728493	0.410391		0.845154	0.566947		0.653464	0.298142
	0.794719	0.187317		0.845154	0.507093		0.706417	0.574427
	0.520266	0.458831		0.654654	0.629941		0.653464	0.288675
	0.561951	0.38236		0.654654	0.436436		0.774597	0.602464
	0.512989	0.374634		0.654654	0.654654		0.635053	0.544331
	0.520266	0.648886		0.845154	0.654654		0.750568	0.589256
	0.486664	0.260133		0.845154	0.534522		0.706417	0.635053
	0.561951	0.38236		0.755929	0.436436		0.645975	0.309058
	0.512989	0.345857		0.755929	0.617213		0.444444	0.333333
	0.458831	0.280976		0.771517	0.436436		0.444444	0.360041
	0.688247	0.39736		0.755929	0.338062		0.750568	0.573964
	0.580381	0.458831		0.845154	0.154303		0.750568	0.574427
	0.486664	0.280976		0.92582	0.617213		0.725775	0.573964
	0.725476	0.468293		0.845154	0.188982		0.533761	0.589692
	0.606977	0.374634		0.845154	0.566947		0.26688	0.589692
	0.725476	0.344124		0.654654	0.845154		0.373408	0.481543
	0.888523	0.280976		0.845154	0.654654		0.839921	0.317526
	0.520266	0.307794		0.654654	0.400892		0.755929	0.373632
	0.691714	0.307794		0.771517	0.534522		0.824958	0.336788
	0.561951	0.243332		0.845154	0.534522		0.589692	0.574427
	0.794719	0.344124		1	0.400892		0.70014	0.62963
	0.458831	0.331133		0.654654	0.46291		0.602464	0.574427
	0.507833	0.410391		0.845154	0.436436		0.673575	0.280056
	0.82717	0.410391		0.857143	0.251976		0.750568	0.574427
	0.760886	0.468293		0.857143	0.617213		0.839921	0.573964
	0.652929	0.229416		0.845154	0.377964		0.673575	0.559431
	0.688247	0.280976		0.845154	0.566947		0.680414	0.298142
	0.512989	0.468293		0.845154	0.308607		0.755929	0.559431
	0.794719	0.374634		0.755929	0.285714		0.68853	0.308607
	0.728493	0.280976		0.755929	0.714286		0.771136	0.348155
	0.520266	0.458831		0.845154	0.617213		0.587945	0.573964
	0.622543	0.458831		0.755929	0.377964		0.653464	0.559431
	0.691714	0.458831		0.654654	0.428571		0.673575	0.308607
	0.794719	0.324443		0.845154	0.534522		0.695666	0.668648
	0.512989	0.229416		0.845154	0.597614		0.427008	0.298142
	0.760886	0.346844		0.654654	0.285714		0.68853	0.280056
	0.433555	0.374634		0.92582	0.534522		0.360041	0.240772
	0.468293	0.572656		0.755929	0		0.792594	0.490653
	0.512989	0.260133		0.845154	0.46291		0.7698	0.287213
	0.512989	0.260133		0.755929	0.566947		0.360041	0.309058
	0.520266	0.410391		0.845154	0.285714		0.731564	0.328244
	0.486664	0.344124		0.845154	0.654654		0.695666	0.3849
	0.405554	0.512989		0.755929	0.428571		0.824958	0.560112
	0.486664	0.260133		0.845154	0.755929		0.673575	0.264906
	0.888523	0.410391		0.771517	0.267261		0.771136	0.3849
	0.561951	0.374634		0.845154	0.507093		0.695666	0.533396
	0.520266	0.207514		0.845154	0.218218		0.750568	0.373632
	0.458831	0.260133		0.845154	0.654654		0.738549	0.361158
	0.561951	0.324443		0.92582	0.676123		0.842701	0.433013
	0.691714	0.280976		0.845154	0.377964		0.625463	0.298142
	0.794719	0.410391		0.755929	0.338062		0.618115	0.333333
	0.763542	0.307794		0.845154	0.188982		0.774597	0.328244
	0.794719	0.374634		0.654654	0.566947		0.533761	0.635053
	0.760886	0.260133		0.845154	0.534522		0.653464	0.373632
	0.468293	0.324443		0.92582	0.377964		0.797925	0.559431
	0.688247	0.520266		0.845154	0.668153		0.668648	0.545949
	0.735767	0.374634		0.92582	0.218218		0.725775	0.602464
	0.468293	0.307794		0.845154	0.400892		0.779579	0.492366
	0.760886	0.280976		0.654654	0.654654		0.74639	0.317526
	0.520266	0.410391		0.654654	0.285714		0.824958	0.347833
	0.520266	0.435286		0.654654	0.338062		0.73131	0.516398
	0.606977	0.254514		0.755929	0.676123		0.746816	0.606788
	0.606977	0.468293		0.566947	0.428571		0.771136	0.333333
	0.468293	0.458831		0.845154	0.46291		0.653464	0.348155
	0.763542	0.346844		0.845154	0.285714		0.755929	0.521672
	0.745601	0.458831		0.857143	0.188982		0.430331	0.298142
	0.486664	0.410391		0.755929	0.629941		0.706417	0.545949
	0.486664	0.458831		0.755929	0.714286		0.68853	0.529813
	0.917663	0.760886		0.92582	0.676123		0.625463	0.503953
	0.561951	0.458831		0.92582	0.285714		0.427008	0.545949
	0.794719	0.187317		0.845154	0.436436		0.82061	0.335968
	0.888523	0.458831		0.566947	0.845154		0.587945	0.521672
	0.561951	0.362738		0.845154	0.428571		0.625463	0.397523
	0.760886	0.307794		0.845154	0.46291		0.635053	0.645975
	0.561951	0.410391		1	0.676123		0.7698	0.601929
	0.567775	0.410391		0.845154	0.668153		0.420084	0.344265
	0.410391	0.264906		0.857143	0.668153		0.546594	0.272166
	0.760886	0.468293		0.676123	0.436436		0.774597	0.308607
	0.858395	0.344124		0.845154	0.377964		0.802572	0.601929
	0.458831	0.217643		0.845154	0.308607		0.673575	0.365148
	0.725476	0.39736		0.755929	0.308607		0.750568	0.606788
	0.725476	0.307794		0.845154	0.676123		0.673575	0.333333
	0.688247	0.433555		0.845154	0.46291		0.797925	0.333333
	0.622543	0.280976		0.676123	0.566947		0.668648	0.560112
	0.458831	0.260133		0.92582	0.428571		0.774597	0.326732
	0.410391	0.362738		0.755929	0.46291		0.695666	0.309058
	0.794719	0.307794		0.845154	0.534522		0.673575	0.317526
	0.728493	0.324443		0.845154	0.507093		0.802572	0.280056
	0.374634	0.344124		0.845154	0.654654		0.860663	0.46188
	0.760886	0.458831		0.845154	0.169031		0.794719	0.388889
	0.405554	0.458831		0.771517	0.267261		0.625463	0.492366
	0.39736	0.280976		0.755929	0.46291		0.635053	0.373632
	0.917663	0.344124		0.654654	0.534522		0.713933	0.301232
	0.728493	0.512989		0.92582	0.338062		0.68853	0.46188
	0.512989	0.374634		0.845154	0.169031		0.680414	0.373408
	0.860309	0.39736		0.845154	0.654654		0.738549	0.587945
	0.82717	0.344124		0.845154	0.377964		0.762444	0.317526
	0.606977	0.344124		0.845154	0.188982		0.7698	0.521672
	0.512989	0.433555		0.845154	0.218218		0.533761	0.353209
	0.567775	0.38236		0.714286	0.338062		0.673575	0.635053
	0.725476	0.307794		0.771517	0.845154		0.653464	0.420084
	0.606977	0.405554		0.845154	0.46291		0.673575	0.559431
	0.468293	0.307794		0.845154	0.308607		0.673575	0.388889
	0.699913	0.39736		0.845154	0.308607		0.671937	0.529238
	0.512989	0.468293		0.845154	0.377964		0.645497	0.365148
	0.486664	0.362738		0.845154	0.566947		0.673575	0.573964
	0.888523	0.254514		0.845154	0.771517		0.731564	0.328244
	0.458831	0.324443		0.654654	0.267261		0.707107	0.348155
	0.468293	0.374634		0.92582	0.285714		0.635053	0.549972
	0.561951	0.280976		0.755929	0.676123		0.673575	0.510688
	0.561951	0.374634		0.845154	0.267261		0.444444	0.326732
	0.512989	0.344124		0.845154	0.436436		0.587945	0.589692
	0.512989	0.290191		0.755929	0.377964		0.839921	0.722315
	0.794719	0.374634		0.566947	0.46291		0.645975	0.433013
	0.435286	0.260133		0.771517	0.308607		0.360041	0.373632
	0.468293	0.344124		0.845154	0.617213		0.82061	0.642058
	0.622543	0.512989		0.92582	0.400892		0.668648	0.602464
	0.520266	0.39736		0.92582	0.133631		0.731564	0.589692
	0.725476	0.374634		0.771517	0.377964		0.762444	0.309058
	0.760886	0.344124		0.755929	0.534522		0.750568	0.682187
	0.728493	0.307794		0.92582	0.534522		0.618115	0.559431
	0.512989	0.463586		0.845154	0.46291		0.755929	0.388889
	0.735767	0.162221		0.654654	0.566947		0.802572	0.397523
	0.710819	0.307794		0.92582	0.676123		0.673575	0.272166
	0.458831	0.344124		0.654654	0		0.673575	0.589692
	0.662266	0.307794		0.845154	0.436436		0.725775	0.3849
	0.561951	0.254514		0.92582	0.46291		0.411476	0.288675
	0.622543	0.405554		0.566947	0.507093		0.617213	0.645975
	0.520266	0.374634		0.845154	0.46291		0.555556	0.360041
	0.433555	0.458831		0.92582	0.534522		0.725775	0.336788
	0.888523	0.410391		0.566947	0.676123		0.74639	0.602464
	0.760886	0.39736		0.755929	0.428571		0.779579	0.298142
	0.561951	0.229416		0.654654	0.142857		0.731564	0.287213
	0.691714	0.344124		0.755929	0.507093		0.802572	0.503953
	0.725476	0.468293		1	0.428571		0.635053	0.336788
	0.745601	0.324443		0.654654	0.377964		0.771136	0.321029
	0.794719	0.205196		0.845154	0.676123		0.802572	0.521672
	0.486664	0.344124		0.845154	0.267261		0.373632	0.561801
	0.512989	0.405554		0.654654	0.218218		0.653464	0.308607
	0.561951	0.39736		0.845154	0.377964		0.347833	0.320256
	0.561951	0.39736		0.845154	0.46291		0.397523	0.521672
	0.794719	0.260133		0.92582	0.571429		0.746816	0.521672
	0.561951	0.260133		0.845154	0.755929		0.645497	0.419961
	0.794719	0.344124		0.755929	0.676123		0.680414	0.573964
	0.858395	0.39736		0.845154	0.566947		0.774597	0.492366
	0.567775	0.324443		0.92582	0.46291		0.444444	0.490653
	0.468293	0.374634		0.676123	0.597614		0.347833	0.360041
	0.794719	0.307794		0.845154	0.377964		0.606788	0.533396
	0.520266	0.39736		0.845154	0.308607		0.602464	0.348155
	0.507833	0.307794		0.845154	0.428571		0.750568	0.573964
	0.561951	0.276686		0.845154	0.46291		0.81763	0.373632
	0.580381	0.344124		0.845154	0.308607		0.347833	0.545949
	0.410391	0.307794		0.92582	0.46291		0.839921	0.46188
	0.405554	0.346844		0.714286	0.534522		0.725775	0.516398
	0.520266	0.344124		0.92582	0.267261		0.635053	0.308607
	0.725476	0.433555		0.92582	0.377964		0.695666	0.560112
	0.760886	0.344124		0.845154	0.133631		0.725775	0.481481
	0.553372	0.229416		0.845154	0.169031		0.794719	0.336788
	0.512989	0.374634		0.92582	0.534522		0.802572	0.326732
	0.794719	0.280976		0.676123	0.188982		0.750568	0.353209
	0.763542	0.324443		0.654654	0		0.70014	0.26943
	0.794719	0.410391		0.654654	0.566947		0.635053	0.280056
	0.486664	0.307794		0.654654	0.566947		0.725775	0.347833
	0.745601	0.307794		0.845154	0.338062		0.589692	0.57735
	0.561951	0.374634		0.566947	0.308607		0.785674	0.602464
	0.636285	0.606977		0.92582	0.676123		0.645975	0.606788
	0.561951	0.458831		0.755929	0.857143		0.668648	0.559431
	0.512989	0.405554		0.845154	0.338062		0.411476	0.360041
	0.561951	0.39736		0.845154	0.188982		0.695666	0.333333
	0.468293	0.307794		0.845154	0.507093		0.725775	0.559431
	0.691714	0.458831		0.617213	0		0.80829	0.521672
	0.561951	0.458831		0.755929	0.436436		0.444444	0.492366
	0.458831	0.374634		0.845154	0.654654		0.365148	0.3849
	0.458831	0.324443		0.845154	0.436436		0.750568	0.347833
	0.458831	0.374634		0.845154	0.676123		0.615457	0.362887
	0.760886	0.305888		0.566947	0.436436		0.673575	0.490653
	0.691714	0.38236		0.755929	0.755929		0.662266	0.308607
	0.486664	0.307794		0.654654	0.566947		0.731564	0.516398
	0.890264	0.345857		0.654654	0.507093		0.81763	0.280056
	0.507833	0.324443		0.845154	0.676123		0.673575	0.589692
	0.410391	0.39736		0.755929	0.566947		0.673575	0.293972
	0.520266	0.415029		1	0.341882		0.673575	0.571793
	0.410391	0.486664		0.845154	0.218218		0.411476	0.39736
	0.691714	0.38236		0.654654	0.46291		0.839921	0.309058
	0.520266	0.468293		0.92582	0.507093		0.565779	0.3849
	0.410391	0.39736		0.845154	0.428571		0.785674	0.373408
	0.652929	0.173422		0.771517	0.285714		0.746816	0.529813
	0.520266	0.529813		0.845154	0.400892		0.746816	0.606788
	0.760886	0.410391		0.654654	0.507093		0.653464	0.360041
	0.760886	0.39736		0.654654	0.338062		0.673575	0.317526
	0.728493	0.433555		0.654654	0.436436		0.7698	0.288675
	0.410391	0.458831		0.845154	0.46291		0.546594	0.274986
	0.691714	0.39736		0.755929	0.377964		0.824958	0.471405
	0.794719	0.405554		0.755929	0.534522		0.731564	0.3849
	0.794719	0.410391		0.654654	0.617213		0.785674	0.545949
	0.794719	0.362738		0.654654	0.377964		0.762444	0.57735
	0.794719	0.280976		0.755929	0.507093		0.725775	0.589692
	0.507833	0.458831		0.654654	0.377964		0.746816	0.573964
	0.468293	0.38236		0.845154	0.188982		0.771136	0.561801
	0.512989	0.324443		0.845154	0.285714		0.653464	0.601929
	0.486664	0.512989		0.654654	0.654654		0.762444	0.561801
	0.512989	0.260133		0.845154	0.154303		0.68853	0.348155
	0.468293	0.229416		0.845154	0.218218		0.706417	0.326732
	0.760886	0.39736		0.566947	0		0.750568	0.573964
	0.433555	0.486664		0.857143	0.169031		0.73131	0.529813
	0.728493	0.346844		0.845154	0.267261		0.673575	0.287213
	0.82717	0.145095		0.845154	0.46291		0.411476	0.587945
	0.468293	0.725476		0.845154	0.377964		0.559431	0.635053
	0.468293	0.410391		0.92582	0.377964		0.750568	0.606788
	0.512989	0.344124		0.755929	0.400892		0.706417	0.288675
	0.512989	0.410391		0.507093	0.654654		0.695666	0.513436
	0.410391	0.374634		0.857143	0.267261		0.707107	0.360041
	0.699913	0.30657		0.654654	0.566947		0.697518	0.573964
	0.662266	0.39736		0.92582	0.566947		0.839921	0.573964
	0.763542	0.344124		0.755929	0.308607		0.755929	0.53886
	0.763542	0.405554		0.654654	0.436436		0.606788	0.573964
	0.468293	0.344124		0.771517	0.617213		0.618115	0.362887
	0.410391	0.39736		0.92582	0.617213		0.673575	0.309058
	0.561951	0.346844		0.755929	0.617213		0.645975	0.545949
	0.561951	0.307794		0.92582	0.267261		0.860663	0.510688
	0.520266	0.435286		0.92582	0.676123		0.7698	0.347833
	0.486664	0.374634		0.845154	0.428571		0.695666	0.288675
	0.561951	0.344124		0.771517	0.125988		0.388889	0.309058
	0.561951	0.344124		0.845154	0.142857		0.618115	0
	0.520266	0.374634		0.845154	0.676123		0.673575	0.320256
	0.82717	0.229416		0.845154	0.377964		0.779579	0.587945
	0.4842	0.307794		0.771517	0.436436		0.625463	0.802572
	0.561951	0.307794		0.755929	0.714286		0.725775	0.545949
	0.520266	0.307794		0.845154	0		0.794719	0.272166
	0.39736	0.458831		1	0.617213		0.397523	0.320256
	0.82717	0.229416		0.755929	0.218218		0.464207	0.544331
	0.652929	0.374634		0.755929	0.46291		0.668648	0.587945
	0.710819	0.374634		0.654654	0.714286		0.779579	0.573964
	0.794719	0.458831		0.845154	0.571429		0.82061	0.288675
	0.520266	0.346844		0.771517	0.338062		0.645975	0.503953
	0.520266	0.468293		0.755929	0.188982		0.785674	0.625463
	0.561951	0.374634		0.46291	0.617213		0.802572	0.559431
	0.512989	0.458831		0.771517	0.714286		0.46676	0.490653
	0.468293	0.410391		0.714286	0.46291		0.746816	0.503953
	0.794719	0.307794		0.92582	0.377964		0.81763	0.288675
	0.728493	0.276686		0.845154	0.188982		0.673575	0.573964
	0.561951	0.346844		0.771517	0.308607		0.668648	0.573964
	0.512989	0.410391		0.654654	0.676123		0.750568	0.516398
	0.763542	0.344124		0.771517	0.503953		0.65433	0.544331
	0.410391	0.405554		0.845154	0.507093		0.771136	0.353209
	0.631579	0.344124		0.92582	0.377964		0.695666	0.574427
	0.606977	0.344124		0.755929	0.218218		0.693889	0.544331
	0.794719	0.280976		0.845154	0.507093		0.628539	0.587945
	0.520266	0.410391		0.755929	0.507093		0.645975	0.317526
	0.520266	0.344124		0.845154	0.436436		0.625463	0.573964
	0.725476	0.410391		0.845154	0.377964		0.70014	0.510688
	0.486664	0.344124		0.755929	0.338062		0.839921	0.264198
	0.468293	0.307794		0.845154	0.507093		0.779579	0.336788
	0.39736	0.346844		0.755929	0.617213		0.411476	0.510688
	0.725476	0.346844		0.857143	0.46291		0.653464	0.533396
	0.794719	0.468293		0.845154	0.534522		0.746816	0.397523
	0.725476	0.39736		0.857143	0.566947		0.625463	0.573964
	0.794719	0.346844		0.755929	0.133631		0.693889	0.490653
	0.468293	0.260133		0.845154	0.436436		0.574427	0.347833
	0.535303	0.652929		0.566947	0.377964		0.725775	0.309058
	0.652929	0.276686		0.845154	0.755929		0.695666	0.373632
	0.606977	0.307794		0.676123	0		0.388889	0.545949
	0.794719	0.260133		0.92582	0.717137		0.762444	0.373632
	0.535303	0.374634		0.92582	0.436436		0.725775	0.333333
	0.433555	0.39736		0.845154	0.428571		0.839921	0.53886
	0.652929	0.374634		0.755929	0.377964		0.360041	0.288675
	0.561951	0.410391		0.92582	0.534522		0.673575	0.587945
	0.561951	0.229416		0.755929	0.377964		0.785674	0.589692
	0.728493	0.433555		0.845154	0.377964		0.546594	0.625463
	0.691714	0.162221		0.654654	0.676123		0.406181	0.296296
	0.622543	0.458831		0.845154	0.503953		0.656488	0.308607
	0.458831	0.567775		1	0.436436		0.83887	0.510688
	0.794719	0.362738		0.654654	0.308607		0.706417	0.529813
	0.410391	0.458831		0.92582	0.503953		0.842701	0.602464
	0.486664	0.264906		0.845154	0.714286		0.514344	0
	0.860309	0.254514		0.845154	0.571429		0.673575	0.573964
	0.4842	0.410391		0.857143	0.218218		0.573964	0.348155
	0.561951	0.229416		0.654654	0.534522		0.673575	0.272166
	0.433555	0.374634		0.771517	0.755929		0.544331	0.521672
	0.699913	0.243332		0.755929	0.845154		0.420084	0.373408
	0.82717	0.307794		0.845154	0.377964		0.680414	0.388889
	0.468293	0.324443		0.845154	0.617213		0.722315	0.373632
	0.458831	0.374634		0.566947	0.566947		0.411476	0.3849
	0.486664	0.346844		0.654654	0.534522		0.673575	0
	0.507833	0.207514		0.654654	0.377964		0.74639	0.566139
	0.512989	0.39736		0.845154	0.668153		0.625463	0.301232
	0.794719	0.346844		0.845154	0.436436		0.839921	0.625463
	0.561951	0.39736		0.654654	0.267261		0.802572	0.559431
	0.611775	0.324443		0.845154	0.154303		0.755929	0.251976
	0.725476	0.264906		0.755929	0.436436		0.587945	0.328244
	0.688247	0.374634		0.566947	0.251976		0.839921	0.336788
	0.468293	0.280976		0.714286	0.857143		0.629941	0.288675
	0.725476	0.344124		0.654654	0.338062		0.731564	0.406181
	0.520266	0.410391		0.654654	0.428571		0.750568	0.365148
	0.794719	0.243332		0.845154	0.46291		0.680414	0.559431
	0.468293	0.173422		0.755929	0.507093		0.529813	0.246183
	0.433555	0.346844		0.845154	0.188982		0.725775	0.333333
	0.458831	0.344124		0.755929	0.377964		0.645497	0.328244
	0.410391	0.260133		0.755929	0.676123		0.762444	0.589692
	0.725476	0.410391		0.654654	0		0.750568	0.326732
	0.561951	0.344124		0.755929	0.267261		0.82061	0.560112
	0.520266	0.243332		0.755929	0.436436		0.802572	0.360041
	0.507833	0.324443		0.755929	0.285714		0.653464	0.545949
	0.468293	0.468293		0.845154	0.566947		0.82061	0.521672
	0.520266	0.280976		0.92582	0.377964		0.645975	0.309058
	0.760886	0.260133		0.845154	0.428571		0.653464	0.57735
	0.520266	0.374634		0.755929	0.507093		0.74639	0.57735
	0.410391	0.243332		0.771517	0.377964		0.618115	0.373408
	0.520266	0.344124		0.857143	0.428571		0.774597	0.373408
	0.763542	0.254514		0.92582	0.218218		0.706417	0.573964
	0.520266	0.374634		0.845154	0.308607		0.618115	0.560112
	0.512989	0.344124		0.566947	0.188982		0.533761	0.31427
	0.760886	0.553372		0.755929	0.428571		0.653464	0.333333
	0.507833	0.324443		0.676123	0.377964		0.673575	0.533396
	0.463586	0.324443		0.654654	0.566947		0.731564	0.602464
	0.728493	0.374634		0.566947	0.428571		0.794719	0.360041
	0.735767	0.264906		0.845154	0.566947		0.746816	0.46188
	0.468293	0.39736		0.507093	0.507093		0.673575	0.336788
	0.520266	0.458831		0.845154	0.338062		0.427008	0.362887
	0.763542	0.205196		0.755929	0.428571		0.695666	0.573964
	0.463586	0.410391		0.755929	0.377964		0.635053	0.573964
	0.760886	0.39736		0.654654	0.566947		0.84678	0.573964
	0.468293	0.38236		0.755929	0.436436		0.673575	0.3849
	0.652929	0.512989		0.92582	0.507093		0.731564	0.606788
	0.728493	0.374634		0.92582	0.428571		0.635053	0.606788
	0.520266	0.374634		0.92582	0.188982		0.668648	0.509175
	0.760886	0.458831		0.92582	0.507093		0.668648	0.406181
	0.468293	0.173422		0.755929	0.377964		0.411476	0.288675
	0.512989	0.280976		0.845154	0.377964		0.725775	0.544331
	0.794719	0.556415		0.845154	0.771517		0.602464	0.544331
	0.433555	0.39736		0.845154	0.771517		0.70014	0.549972
	0.520266	0.280976		0.654654	0.654654		0.746816	0.545949
	0.39736	0.264906		0.845154	0.377964		0.785674	0.301232
	0.728493	0.410391		0.845154	0.654654		0.673575	0.408248
	0.688247	0.458831		0.654654	0.534522		0.529238	0.308607
	0.410391	0.344124		0.845154	0.428571		0.695666	0.559431
	0.410391	0.205196		0.654654	0.845154		0.496904	0.317526
	0.520266	0.410391		0.755929	0.507093		0.411476	0.288675
	0.512989	0.572656		0.845154	0.267261		0.573964	0.280056
	0.458831	0.260133		0.92582	0.676123		0.750568	0.298142
	0.468293	0.39736		0.654654	0.755929		0.754851	0.573964
	0.344124	0.344124		0.755929	0.285714		0.725775	0.344265
	0.468293	0.512989		0.771517	0.188982		0.738549	0.246183
	0.794719	0.458831		0.92582	0.188982		0.860663	0.602464
	0.728493	0.410391		0.92582	0.267261		0.695666	0.280056
	0.516185	0.346844		0.845154	0.338062		0.802572	0.521672
	0.512989	0.458831		0.654654	0.46291		0.81763	0.326732
	0.794719	0.229416		0.771517	0.267261		0.427008	0.472805
	0.794719	0.39736		0.654654	0.436436		0.544331	0.353209
	0.606977	0.307794		0.566947	0.308607		0.695666	0.602464
	0.520266	0.344124		0.566947	0.285714		0.695666	0.516398
	0.553372	0.346844		0.755929	0.188982		0.645975	0.529813
	0.561951	0.324443		0.857143	0.714286		0.864242	0.264906
	0.512989	0.346844		0.845154	0.566947		0.771136	0.596285
	0.699913	0.410391		0.755929	0.377964		0.673575	0.510688
	0.561951	0.580381		0.755929	0.377964		0.645975	0.560112
	0.507833	0.132453		0.676123	0.188982		0.602464	0.559431
	0.691714	0.433555		0.845154	0.377964		0.86164	0.521672
	0.561951	0.276686		0.755929	0.377964		0.406181	0.347833
	0.512989	0.344124		0.845154	0.436436		0.411476	0.430331
	0.540738	0.410391		0.771517	0.566947		0.7698	0.602464
	0.760886	0.410391		0.755929	0.338062		0.668648	0.317526
	0.648886	0.458831		0.755929	0.566947		0.673575	0.589692
	0.410391	0.217643		0.654654	0.267261		0.774597	0.529813
	0.433555	0.458831		1	0.534522		0.771136	0.360041
	0.410391	0.243332		0.755929	0.377964		0.725775	0.529813
	0.567775	0.512989		0.654654	0.436436		0.695666	0.373632
	0.728493	0.307794		0.801784	0.428571		0.606788	0.544331
	0.652929	0.458831		0.92582	0.617213		0.738549	0.492366
	0.535303	0.39736		0.845154	0.436436		0.3849	0.602464
	0.512989	0.346844		0.92582	0.566947		0.486864	0.602464
	0.648886	0.324443		0.654654	0.507093		0.606788	0.288675
	0.794719	0.344124		0.755929	0.566947		0.602464	0.336788
	0.561951	0.410391		0.676123	0.377964		0.587137	0.353209
	0.760886	0.458831		0.845154	0.154303		0.668648	0.589692
	0.763542	0.346844		0.755929	0.338062		0.573964	0.411476
	0.763542	0.39736		0.92582	0.46291		0.738549	0.516398
	0.512989	0.344124		0.755929	0.566947		0.625463	0.516398
	0.561951	0.243332		0.755929	0.218218		0.589692	0.362887
	0.405554	0.38236		0.755929	0.358569		0.731564	0.317526
	0.725476	0.374634		0.755929	0.566947		0.635053	0.589692
	0.725476	0.433555		0.845154	0.377964		0.673575	0.516398
	0.725476	0.410391		0.845154	0.154303		0.750568	0.510688
	0.468293	0.344124		0.755929	0.46291		0.397523	0.533396
	0.760886	0.280976		0.755929	0.507093		0.545949	0.298142
	0.794719	0.374634		0.771517	0.534522		0.785674	0.53886
	0.622543	0.307794		0.845154	0.400892		0.625463	0.288675
	0.512989	0.458831		0.845154	0.338062		0.680414	0.373632
	0.468293	0.344124		0.92582	0.654654		0.750568	0.602464
	0.512989	0.39736		0.771517	0.571429		0.653464	0.625463
	0.561951	0.433555		0.845154	0.267261		0.645975	0.298142
	0.691714	0.280976		0.845154	0.400892		0.653464	0.427008
	0.433555	0.324443		0.845154	0.566947		0.587945	0.589692
	0.512989	0.405554		0.771517	0.566947		0.746816	0.336788
	0.520266	0.39736		0.92582	0.267261		0.673575	0.471405
	0.512989	0.410391		0.755929	0.478091		0.635053	0.601929
	0.512989	0.39736		0.755929	0.338062		0.673575	0.348155
	0.652929	0.611775		0.845154	0.428571		0.625463	0.560112
	0.763542	0.374634		0.676123	0.654654		0.680414	0.50037
	0.760886	0.374634		1	0.338062		0.673575	0.373408
	0.468293	0.458831		0.92582	0.436436		0.46676	0.333333
	0.458831	0.374634		0.845154	0.428571		0.673575	0.559431
	0.760886	0.410391		0.857143	0.285714		0.693889	0.533396
	0.561951	0.264906		0.857143	0		0.706417	0.287213
	0.535303	0.307794		0.845154	0.338062		0.725775	0.444444
	0.405554	0.307794		0.566947	0.428571		0.868079	0.308607
	0.760886	0.260133		0.845154	0.251976		0.360041	0.335968
	0.794719	0.324443		0.845154	0.507093		0.713933	0.738549
	0.561951	0.280976		0.857143	0.534522		0.653464	0.559431
	0.520266	0.346844		0.845154	0.188982		0.559431	0.57735
	0.728493	0.433555		0.771517	0.771517		0.725775	0.559431
	0.561951	0.405554		0.771517	0.676123		0.774597	0.589256
	0.794719	0.374634		0.92582	0.571429		0.19245	0.560112
	0.458831	0.346844		0.92582	0.617213		0.762444	0.561801
	0.735767	0.410391		0.755929	0.377964		0.589692	0.326732
	0.691714	0.410391		0.755929	0.218218		0.68853	0.545949
	0.760886	0.458831		0.845154	0.617213		0.65433	0.560112
	0.512989	0.23694		0.92582	0.154303		0.496904	0.280056
	0.433555	0.344124		0.755929	0		0.560112	0.559431
	0.512989	0.305888		0.92582	0.654654		0.373632	0.360041
	0.691714	0.39736		0.654654	0.308607		0.695666	0.510688
	0.468293	0.346844		0.676123	0.377964		0.653464	0.348155
	0.410391	0.362738		0.845154	0.377964		0.725775	0.308607
	0.512989	0.374634		0.755929	0.218218		0.513436	0.573964
	0.763542	0.507833		0.845154	0.436436		0.797925	0.560112
	0.652929	0.38236		0.755929	0.358569		0.602464	0.529813
	0.520266	0.305888		0.755929	0.503953		0.635053	0.427008
	0.561951	0.374634		0.845154	0.188982		0.397523	0.309058
	0.567775	0.307794		0.845154	0.566947		0.750568	0.615457
	0.794719	0.307794		0.845154	0.455842		0.635053	0.561801
	0.82717	0.410391		0.857143	0.676123		0.750568	0.280056
	0.794719	0.39736		0.654654	0.154303		0.625463	0.529813
	0.82717	0.433555		0.92582	0.534522		0.673575	0.235702
	0.725476	0.458831		0.755929	0.308607		0.746816	0.301232
	0.763542	0.374634		0.755929	0.308607		0.625463	0.251976
	0.468293	0.229416		0.845154	0.338062		0.755929	0.50037
	0.520266	0.410391		0.654654	0.571429		0.673575	0.615457
	0.410391	0.39736		0.676123	0.566947		0.668648	0.589692
	0.763542	0.405554		1	0.218218		0.618115	0.606788
	0.561951	0.344124		0.755929	0.507093		0.779579	0.280056
	0.458831	0.410391		0.92582	0.507093		0.667823	0.309058
	0.688247	0.307794		0.654654	0.566947		0.731564	0.57735
	0.458831	0.374634		0.507093	0.566947		0.447214	0.606788
	0.648886	0.405554		0.755929	0.154303		0.625463	0.606788
	0.770054	0.318142		0.92582	0.534522		0.697518	0.549972
	0.794719	0.344124		0.845154	0		0.80829	0.533396
	0.520266	0.290191		0.92582	0.377964		0.774597	0.50037
	0.561951	0.39736		0.845154	0.119523		0.444444	0.528396
	0.512989	0.305888		0.845154	0.169031		0.797925	0.560112
	0.797081	0.405554		0.654654	0.676123		0.706417	0.617213
	0.794719	0.344124		0.845154	0.676123		0.673575	0.533396
	0.735767	0.276686		0.845154	0.46291		0.587945	0.679366
	0.760886	0.19868		0.714286	0.436436		0.755929	0.521672
	0.520266	0.362738		0.845154	0.338062		0.5	0.365148
	0.794719	0.458831		0.92582	0.436436		0.717109	0.444444
	0.468293	0.39736		0.676123	0.142857		0.802572	0.373632
	0.794719	0.305888		0.935414	0.617213		0.606788	0.528396
	0.652929	0.344124		0.676123	0.566947		0.653464	0.280056
	0.458831	0.433555		0.845154	0.188982		0.673575	0.516398
	0.794719	0.0936586		0.845154	0.507093		0.606788	0.521672
	0.520266	0.346844		0.771517	0.338062		0.606788	0.362887
	0.458831	0.458831		0.654654	0.308607		0.645975	0.544331
	0.4842	0.410391		0.92582	0.654654		0.746816	0.559431
	0.760886	0.410391		0.566947	0.845154		0.695666	0.503953
	0.794719	0.674453		0.676123	0.285714		0.635053	0.606788
	0.512989	0.307794		0.654654	0.566947		0.794719	0.521672
	0.520266	0.39736		0.92582	0.436436		0.65433	0.618115
	0.433555	0.458831		0.92582	0.188982		0.444444	0.287213
	0.507833	0.433555		0.92582	0.377964		0.731564	0.444444
	0.794719	0.307794		0.92582	0.338062		0.824958	0.545949
	0.520266	0.468293		0.755929	0.377964		0.755929	0.336788
	0.486664	0.374634		0.92582	0.507093		0.774597	0.559431
	0.561951	0.307794		0.845154	0.571429		0.645497	0.317526
	0.888523	0.280976		0.771517	0.617213		0.774597	0.573964
	0.763542	0.280976		0.857143	0.436436		0.706417	0.560112
	0.691714	0.512989		0.755929	0.142857		0.635053	0.533396
	0.652929	0.307794		0.845154	0.308607		0.397523	0.298142
	0.520266	0.331133		0.92582	0.566947		0.746816	0.360041
	0.512989	0.38236		0.755929	0.377964		0.603881	0.426006
	0.725476	0.307794		0.755929	0.338062		0.762444	0.549972
	0.374634	0.205196		0.845154	0.400892		0.725775	0.625463
	0.458831	0.264906		0.654654	0.617213		0.746816	0.320256
	0.512989	0.374634		0.845154	0.46291		0.82061	0.559431
	0.561951	0.307794		0.845154	0.654654		0.618115	0.516398
	0.567775	0.410391		0.771517	0.188982		0.653464	0.481543
	0.691714	0.405554		0.566947	0.46291		0.755929	0.615457
	0.725476	0.324443		0.845154	0.267261		0.797925	0.560112
	0.264906	0.410391		0.845154	0.771517		0.839921	0.587945
	0.794719	0.433555		0.755929	0.534522		0.693889	0.373408
	0.520266	0.458831		0.755929	0.308607		0.653464	0.433013
	0.458831	0.305888		0.845154	0.377964		0.673575	0.481481
	0.458831	0.458831		0.845154	0.46291		0.602464	0.360041
	0.458831	0.39736		0.654654	0.428571		0.587945	0.293972
	0.374634	0.276686		0.92582	0.338062		0.755929	0.336788
	0.561951	0.39736		0.654654	0.308607		0.411476	0.559431
	0.561951	0.38236		0.92582	0.566947		0.625463	0.581914
	0.561951	0.39736		0.714286	0.654654		0.673575	0.453609
	0.39736	0.39736		0.566947	0.400892		0.596285	0.625463
	0.652929	0.229416		0.845154	0.338062		0.625463	0.44905
	0.520266	0.243332		0.92582	0.218218		0.653464	0.529813
	0.512989	0.307794		0.654654	0.436436		0.738549	0.288675
	0.433555	0.344124		0.436436	0.46291		0.635053	0.333333
	0.794719	0.205196		0.654654	0.507093		0.411476	0.561801
	0.512989	0.39736		0.771517	0.46291		0.671937	0.408248
	0.567775	0.458831		0.654654	0.507093		0.839921	0.589692
	0.735767	0.324443		0.845154	0.285714		0.635053	0.57735
	0.82717	0.39736		0.755929	0.169031		0.731564	0.406181
	0.794719	0.374634		0.676123	0.507093		0.673575	0.240772
	0.512989	0.39736		0.654654	0.285714		0.779579	0.301232
	0.512989	0.410391		0.654654	0.755929		0.587137	0.264906
	0.468293	0.410391		0.92582	0.428571		0.645975	0.309058
	0.410391	0.362738		0.771517	0.377964		0.606788	0.492366
	0.760886	0.344124		0.845154	0.338062		0.82061	0.603881
	0.691714	0.410391		0.92582	0.654654		0.360041	0.426006
	0.699913	0.433555		0.845154	0.338062		0.697518	0.521672
	0.458831	0.39736		0.617213	0.377964		0.589692	0.544331
	0.763542	0.324443		0.755929	0.428571		0.653464	0.308607
	0.512989	0.458831		0.755929	0.534522		0.779579	0.625463
	0.735767	0.264906		0.857143	0.654654		0.679366	0.513436
	0.512989	0.243332		0.507093	0.169031		0.706417	0.433013
	0.512989	0.305888		0.845154	0.436436		0.695666	0.529813
	0.606977	0.468293		0.845154	0.566947		0.802572	0.298142
	0.561951	0.344124		0.845154	0		0.839921	0.360041
	0.725476	0.243332		0.845154	0.308607		0.406181	0.596285
	0.520266	0.276686		0.654654	0.436436		0.779579	0.503953
	0.561951	0.458831		0.845154	0.218218		0.673575	0.529813
	0.561951	0.362738		0.845154	0.358569		0.561801	0.326732
	0.688247	0.344124		0.654654	0.338062		0.860663	0.763763
	0.410391	0.346844		0.654654	0.218218		0.444444	0.39736
	0.39736	0.344124		0.654654	0.566947		0.771136	0.360041
	0.520266	0.307794		0.654654	0.714286		0.602464	0.587945
	0.458831	0.410391		0.801784	0.46291		0.70014	0.406181
	0.648886	0.280976		0.92582	0.571429		0.653464	0.326732
	0.794719	0.344124		0.566947	0.358569		0.839921	0.298142
	0.760886	0.276686		0.845154	0.436436		0.447214	0.545949
	0.433555	0.433555		0.845154	0.218218		0.802572	0.373408
	0.888523	0.260133		0.845154	0.668153		0.82061	0.388889
	0.561951	0.307794		0.755929	0.338062		0.771136	0.589692
	0.688247	0.410391		0.845154	0.400892		0.587945	0.320256
	0.611775	0.410391		0.755929	0.566947		0.546594	0.360041
	0.561951	0.324443		0.566947	0.338062		0.706417	0.347833
	0.725476	0.280976		0.534522	0.267261		0.771136	0.453609
	0.362738	0.307794		0.771517	0.629941		0.750568	0.544331
	0.512989	0.243332		0.845154	0.676123		0.388889	0.280056
	0.458831	0.229416		0.845154	0.845154		0.602464	0.587945
	0.606977	0.374634		0.654654	0.534522		0.561801	0.347833
	0.561951	0.346844		0.845154	0.377964		0.645975	0.521672
	0.520266			0.845154	0.154303		0.785674	0.317526
	0.458831			0.338062	0.771517		0.785674	0.521672
	0.520266			0.845154	0.308607		0.298142	0.280056
	0.794719			0.845154	0.654654		0.725775	0.481543
	0.458831			0.654654	0.267261		0.750568	0.280056
	0.486664			0.845154	0		0.720082	0.589692
	0.458831			0.566947	0.566947		0.794719	0.587945
	0.468293			0.755929	0.400892		0.589692	0.549972
	0.760886			0.845154	0.338062		0.731564	0.333333
	0.760886			0.92582	0.400892		0.668648	0.544331
	0.468293			0.771517	0.617213		0.82061	0.06415
	0.606977			0.771517	0.668153		0.673575	0.545949
	0.486664			0.845154	0.654654		0.693889	0.360041
	0.556415			0.771517	0.507093		0.706417	0.365148
	0.794719			0.654654	0.308607		0.3849	0.254588
	0.760886			0.845154	0.428571		0.731564	0.514344
	0.561951			0.755929	0.46291		0.347833	0.272166
	0.468293			0.755929	0.436436		0.388889	0.353209
	0.760886			0.654654	0		0.785674	0.365148
	0.486664			0.92582	0.507093		0.625463	0.544331
	0.374634			0.755929	0.714286		0.641624	0.713933
	0.405554			0.92582	0.46291		0.802572	0.559431
	0.39736			0.845154	0.267261		0.68853	0.308607
	0.760886			0.845154	0.267261		0.662266	0.589256
	0.888523			0.845154	0.154303		0.635053	0.336788
	0.691714			0.845154	0.338062		0.673575	0.308607
	0.794719			0.755929	0.119523		0.61584	0.606788
	0.662266			0.92582	0.428571		0.868079	0.589692
	0.567775			0.92582	0.566947		0.794719	0.272166
	0.760886			0.845154	0.534522		0.755929	0.589692
	0.794719			0.845154	0.571429		0.746816	0.298142
	0.520266			0.654654	0.377964		0.589692	0.264906
	0.512989			0.92582	0.617213		0.762444	0.545949
	0.561951			0.857143	0.478091		0.673575	0.533396
	0.561951			0.845154	0.534522		0.771136	0.347833
	0.520266			0.845154	0.308607		0.426006	0.533396
	0.561951			0.755929	0.338062		0.645975	0.533396
	0.512989			0.845154	0.436436		0.645975	0.596285
	0.688247			0.755929	0.428571		0.695666	0.373632
	0.520266			0.845154	0.676123		0.573964	0.57735
	0.512989			0.845154	0.503953		0.771136	0.545949
	0.622543			0.755929	0.338062		0.653464	0.293972
	0.458831			0.755929	0.566947		0.373632	0.503953
	0.324443			0.92582	0.46291		0.618115	0
	0.512989			0.771517	0.676123		0.602464	0.529813
	0.763542			0.771517	0.566947		0.842701	0.618115
	0.374634			0.845154	0.400892		0.802572	0.509175
	0.572656			1	0.845154		0.750568	0.618115
	0.561951			0.755929	0.676123		0.750568	0.606788
	0.458831			0.654654	0.507093		0.544331	0.673575
	0.561951			0.845154	0.308607		0.388889	0.347833
	0.458831			0.654654	0.654654		0.792594
	0.794719			0.566947	0.308607		0.397523
	0.888523			0.845154	0.142857		0.673575
	0.567775			0.755929	0.400892		0.673575
	0.486664			0.845154	0.566947		0.602464
	0.520266			0.845154	0.154303		0.629941
	0.458831			0.845154	0.338062		0.680414
	0.561951			0.92582	0		0.746816
	0.520266			0.845154	0		0.725775
	0.763542			0.714286	0.239046		0.731564
	0.728493			0.92582	0.188982		0.68853
	0.794719			0.845154	0.46291		0.839921
	0.486664			0.676123	0.428571		0.774597
	0.512989			0.654654	0.285714		0.785674
	0.468293			0.771517			0.713933
	0.535303			0.845154			0.839921
	0.567775			0.771517			0.771136
	0.512989			0.566947			0.802572
	0.794719			0.654654			0.797925
	0.458831			0.676123			0.668648
	0.794719			0.845154			0.750568
	0.512989			0.845154			0.589692
	0.561951			0.845154			0.618115
	0.512989			0.845154			0.754851
	0.763542			1			0.481125
	0.4842			0.845154			0.695666
	0.433555			0.92582			0.774597
	0.888523			0.654654			0.653464
	0.691714			0.845154			0.559431
	0.507833			0.845154			0.82061
	0.794719			0.755929			0.561801
	0.636285			0.845154			0.668648
	0.410391			0.92582			0.645975
	0.82717			0.92582			0.645975
	0.344124			0.92582			0.57735
	0.688247			1			0.682187
	0.606977			0.845154			0.618115
	0.486664			0.845154			0.635053
	0.410391			0.755929			0.625463
	0.760886			0.755929			0.762444
	0.405554			0.92582			0.774597
	0.486664			0.845154			0.573964
	0.520266			0.755929			0.706417
	0.770054			0.845154			0.606788
	0.512989			0.92582			0.81763
	0.458831			0.771517			0.746816
	0.797081			0.755929			0.46676
	0.735767			0.92582			0.755929
	0.561951			0.857143			0.771136
	0.794719			0.755929			0.731564
	0.331133			0.654654			0.635053
	0.458831			0.92582			0.771136
	0.648886			0.92582			0.82061
	0.520266			0.845154			0.785674
	0.458831			0.771517			0.653464
	0.794719			0.845154			0.635053
	0.725476			0.676123			0.695666
	0.561951			0.771517			0.397523
	0.520266			0.845154			0.645975
	0.512989			0.755929			0.668648
	0.725476			0.845154			0.693889
	0.512989			0.92582			0.645975
	0.458831			0.845154			0.680414
	0.520266			0.92582			0.738549
	0.512989						0.771136
	0.728493						0.839921
	0.512989						0.746816
	0.433555						0.70014
	0.763542						0.706417
	0.512989						0.496904
	0.520266						0.653464
	0.561951						0.653464
	0.39736						0.82061
	0.529813						0.725775
	0.688247						0.496904
	0.535303						0.800132
	0.688247
	0.410391
	0.760886
	0.561951
	0.512989
	0.561951

## Sheet: Figure 3a
Figure 3a
		Data1	BMP1																								Data2	FGF1
Ligand RMSDs (Å)		Reference					With										Without										Reference					With										Without
Index		1	2	3	4	5	1	2	3	4	5	6	7	8	9	10	1	2	3	4	5	6	7	8	9	10	1	2	3	4	5	1	2	3	4	5	6	7	8	9	10	1	2	3	4	5	6	7	8
Time (ns)	0	0	0	0	0	0	0	0	0	0	0	0	0	0	0	0	0	0	0	0	0	0	0	0	0	0	0	0	0	0	0	0	0	0	0	0	0	0	0	0	0	0	0	0	0	0	0	0	0
	0.1	0.154282	0.135109	0.149123	0.106221	0.144895	0.101455	0.148418	0.133695	0.0779751	0.0978785	0.161326	0.185268	0.338326	0.135549	0.227121	0.145893	0.224563	0.206162	0.142088	0.256862	0.136271	0.116043	0.163322	0.142994	0.207028	0.25917	0.159469	0.0910372	0.129898	0.129142	0.366531	0.175631	0.353169	0.250906	0.197934	0.397637	0.463344	0.184386	0.070427	0.413431	0.905508	0.192243	0.132352	0.0959938	0.155419	0.523155	0.153662	0.103682
	0.2	0.148555	0.137748	0.126786	0.114627	0.190388	0.0896094	0.16612	0.115801	0.0829671	0.118133	0.170495	0.18831	0.131615	0.106276	0.223854	0.222364	0.240313	0.165153	0.139361	0.220413	0.154991	0.138501	0.150131	0.240788	0.167017	0.154922	0.127637	0.0586999	0.18432	0.333449	0.379882	0.0785677	0.2207	0.229231	0.17962	0.321328	0.378396	0.177433	0.136478	0.461565	1.32574	0.22508	0.250295	0.129709	0.227611	0.617256	0.260201	0.213116
	0.3	0.141051	0.173642	0.104908	0.150258	0.154776	0.110883	0.192538	0.159228	0.0718081	0.108083	0.152276	0.201146	0.19155	0.130052	0.197001	0.206351	0.210296	0.150939	0.150915	0.231821	0.142851	0.237168	0.153911	0.343359	0.1688	0.250639	0.304966	0.0935959	0.173703	0.259459	0.417444	0.119847	0.343926	0.254976	0.19854	0.362609	0.481915	0.241634	0.177776	0.418671	1.50134	0.143376	0.129038	0.151177	0.250579	0.551107	0.159187	0.180607
	0.4	0.13966	0.227281	0.143015	0.175703	0.215101	0.153701	0.153314	0.214796	0.101611	0.139184	0.181248	0.200269	0.167304	0.118477	0.232078	0.488853	0.254504	0.181429	0.187719	0.218468	0.166788	0.253401	0.211652	0.305369	0.203998	0.211937	0.112829	0.222253	0.288071	0.278529	0.373106	0.126394	0.283296	0.319003	0.320468	0.316562	1.06139	0.17003	0.11816	0.464458	1.21853	0.290526	0.110988	0.19889	0.213433	0.52327	0.284161	0.183805
	0.5	0.139554	0.125838	0.192111	0.127192	0.256617	0.213724	0.268517	0.123848	0.0835805	0.143234	0.236143	0.193022	0.185062	0.115753	0.24844	0.525723	0.134562	0.157399	0.132306	0.322573	0.141588	0.181793	0.201214	0.263835	0.178787	0.218588	0.284341	0.156104	0.23873	0.353344	0.190792	0.141269	0.281594	0.281978	0.368255	0.771849	1.04276	0.210381	0.107317	0.414396	1.11847	0.542682	0.141132	0.218366	0.551729	0.79923	0.451383	0.246213
	0.6	0.182522	0.214036	0.248975	0.158352	0.211848	0.234339	0.199902	0.174246	0.0945906	0.162855	0.21894	0.193363	0.162126	0.103264	0.136978	0.476914	0.198193	0.21996	0.134817	0.45338	0.342357	0.212616	0.208019	0.22729	0.204093	0.209928	0.337916	0.11462	0.311581	0.192569	0.507931	0.113272	0.104845	0.34356	0.57959	0.623401	1.17262	0.182926	0.348469	0.443612	1.09503	0.481565	0.121826	0.382002	0.411023	0.928385	0.360769	0.314749
	0.7	0.144057	0.253154	0.243057	0.170339	0.193474	0.238526	0.191768	0.148386	0.0712222	0.132225	0.195873	0.190134	0.315004	0.114481	0.23156	0.471901	0.180233	0.204423	0.19108	0.415025	0.480569	0.207841	0.14539	0.220314	0.228732	0.322136	0.242364	0.104967	0.225	0.381274	0.465395	0.11309	0.135958	0.467514	0.722696	0.720684	1.13475	0.336627	0.2919	0.530819	1.38738	0.445733	0.0972349	0.377425	0.481689	0.946476	0.345215	0.266012
	0.8	0.177667	0.23688	0.236067	0.174982	0.216242	0.209408	0.204999	0.165354	0.0975773	0.172723	0.214994	0.213903	0.394339	0.0768313	0.301955	0.463064	0.284544	0.205521	0.127844	0.42115	0.547338	0.250951	0.156136	0.212262	0.244439	0.214796	0.312228	0.12607	0.260838	0.363029	0.246803	0.124857	0.274141	0.520514	0.817068	0.700718	1.48784	0.209615	0.406042	0.424252	1.63009	0.425463	0.178214	0.330013	0.429247	1.04662	0.382529	0.356219
	0.9	0.196514	0.250469	0.196734	0.164089	0.197667	0.181429	0.164735	0.160998	0.0811907	0.124052	0.188548	0.185247	0.331334	0.0845243	0.322678	0.461224	0.27289	0.20183	0.0950635	0.394831	0.35095	0.180177	0.138886	0.224914	0.22609	0.295118	0.170073	0.136393	0.241316	0.448587	0.251648	0.0791765	0.169364	0.501913	0.698436	0.667257	1.38538	0.333161	0.361199	0.542771	1.09146	0.509083	0.113566	0.340897	0.509833	0.966601	0.372593	0.221062
	1	0.153441	0.23368	0.147316	0.197552	0.223183	0.183011	0.180605	0.170179	0.226841	0.11939	0.185321	0.188192	0.346062	0.0912289	0.211976	0.469098	0.180231	0.339347	0.174351	0.416003	0.316299	0.237079	0.113196	0.243192	0.195533	0.203132	0.155768	0.163212	0.250765	0.446818	0.441924	0.112272	0.303003	0.509203	0.926315	0.748509	1.61993	0.325026	0.339356	0.43375	0.970558	0.322765	0.131026	0.319391	0.554015	1.06217	0.303324	0.368374
	1.1	0.133005	0.235639	0.160492	0.167115	0.173848	0.237748	0.5088	0.212274	0.20946	0.110432	0.193832	0.206708	0.302031	0.10755	0.202239	0.603522	0.172948	0.261367	0.255881	0.46662	0.41823	0.361063	0.119661	0.244284	0.414233	0.269161	0.154376	0.176152	0.35226	0.457723	0.227033	0.170495	0.184563	0.455774	0.810969	0.791521	1.46139	0.21993	0.368484	0.586629	0.880708	0.356778	0.200818	0.360803	0.644688	1.11559	0.282037	0.214329
	1.2	0.15308	0.23348	0.107163	0.152044	0.172942	0.193381	0.218674	0.203278	0.226721	0.158475	0.116095	0.222068	0.231429	0.10087	0.162688	0.475773	0.262113	0.314946	0.236503	0.402172	0.331025	0.306728	0.19132	0.254953	0.32127	0.301473	0.216461	0.148054	0.271122	0.419161	0.262586	0.141469	0.324727	0.550018	0.941113	0.548923	1.37034	0.209337	0.302072	0.544342	1.09878	0.475415	0.227913	0.315013	0.60765	1.2601	0.36371	0.243237
	1.3	0.156545	0.281196	0.121201	0.235521	0.233019	0.228217	0.212247	0.168246	0.225455	0.112367	0.18677	0.167758	0.214873	0.125082	0.252937	0.427058	0.266115	0.312217	0.249017	0.412923	0.31597	0.235285	0.145345	0.366752	0.327007	0.289401	0.182024	0.133223	0.208006	0.337356	0.364411	0.164145	0.169814	0.70596	1.04382	0.669109	1.80208	0.447839	0.403275	0.478489	1.06854	0.334725	0.173232	0.226983	0.577549	1.21209	0.443103	0.264029
	1.4	0.146838	0.234154	0.150256	0.208832	0.223647	0.253299	0.133511	0.222647	0.202388	0.176854	0.257103	0.15403	0.294621	0.100786	0.220068	0.394099	0.305328	0.24601	0.235449	0.396818	0.387336	0.292203	0.182573	0.472124	0.343982	0.288464	0.211627	0.138699	0.336699	0.246227	0.154607	0.167456	0.202917	0.915416	1.33078	0.756425	1.37861	0.32893	0.309142	0.559201	1.23132	0.327172	0.267637	0.322138	0.575535	1.05771	0.276433	0.345285
	1.5	0.165663	0.255945	0.156605	0.132824	0.227315	0.270927	0.154646	0.233907	0.220046	0.152144	0.144771	0.1772	0.527232	0.100123	0.273968	0.396731	0.26163	0.265573	0.256158	0.448108	0.355404	0.315563	0.136365	0.428715	0.37713	0.532733	0.197432	0.155102	0.384677	0.454429	0.337133	0.190144	0.517119	1.00868	1.11249	0.695665	1.66406	0.41741	0.258764	0.473431	1.12813	0.314516	0.353896	0.337719	0.647624	0.932861	0.422486	0.218026
	1.6	0.12828	0.277482	0.188398	0.168863	0.195079	0.307021	0.2492	0.184792	0.205801	0.146223	0.145858	0.217353	0.493722	0.108471	0.184913	0.49739	0.345201	0.317289	0.221612	0.527172	0.325222	0.313016	0.20613	0.355262	0.41087	0.526072	0.222346	0.125598	0.374204	0.359995	0.467419	0.175305	0.566255	0.932007	1.11539	0.630011	1.61363	0.243972	0.316591	0.54414	1.09411	0.326937	0.321711	0.393148	0.598661	0.922924	0.334919	0.225313
	1.7	0.139403	0.254445	0.21916	0.176707	0.217206	0.26127	0.188049	0.121512	0.248387	0.155607	0.190809	0.185208	0.417306	0.100135	0.252571	0.527782	0.259459	0.221368	0.265951	0.441931	0.387256	0.306345	0.132505	0.448308	0.38315	0.470041	0.227343	0.120046	0.393007	0.405889	0.494331	0.167998	0.566259	0.747234	1.14963	0.78842	1.42463	0.318824	0.354461	0.564109	1.18456	0.405354	0.279557	0.315566	0.650438	1.09639	0.794881	0.173832
	1.8	0.141123	0.280296	0.176646	0.155722	0.202396	0.348015	0.199102	0.136083	0.205377	0.153999	0.161825	0.141539	0.259781	0.157981	0.210202	0.518688	0.244575	0.311607	0.266298	0.444385	0.404302	0.315833	0.217746	0.665143	0.456818	0.624411	0.243344	0.125689	0.430283	0.424119	0.391936	0.136164	0.524691	0.771307	1.16648	0.732017	1.4834	0.191224	0.267438	0.683766	0.968313	0.345262	0.326238	0.252084	0.69464	1.18508	0.768784	0.229342
	1.9	0.177357	0.297994	0.134195	0.137702	0.159256	0.357236	0.187365	0.118037	0.204307	0.246847	0.172279	0.172264	0.30658	0.117265	0.158147	0.492499	0.20883	0.283361	0.203197	0.505332	0.321841	0.291923	0.242409	0.762976	0.217922	0.565821	0.186531	0.149652	0.469948	0.450553	0.337735	0.154694	0.458255	0.875238	1.09878	0.68756	1.40405	0.168321	0.294964	0.429811	1.06653	0.712343	0.357505	0.329827	0.639105	1.15534	0.613419	0.389247
	2	0.209392	0.278548	0.188037	0.151084	0.142822	0.342458	0.182463	0.13581	0.195941	0.208241	0.259006	0.247679	0.36081	0.132078	0.170419	0.551918	0.253527	0.477934	0.224998	0.474781	0.451621	0.223991	0.221199	0.716305	0.512143	0.399392	0.30394	0.161891	0.557117	0.344391	0.287424	0.127593	0.311379	1.29037	1.12574	0.574277	1.24858	0.223732	0.319798	0.606232	1.69748	0.722128	0.415728	0.373354	0.661002	1.14457	0.589517	0.500238
	2.1	0.140534	0.125749	0.171286	0.156593	0.1486	0.328997	0.181657	0.140481	0.203366	0.142908	0.242353	0.163017	0.32007	0.11863	0.183775	0.554622	0.242785	0.435227	0.210373	0.424738	0.323629	0.191512	0.186288	0.647263	0.510546	0.714567	0.284093	0.13399	0.486784	0.324134	0.27583	0.102435	0.35536	1.18072	1.12569	0.653254	1.37846	0.234828	0.390233	0.498251	2.34458	0.532843	0.38907	0.48739	0.635998	1.09572	0.589636	0.688761
	2.2	0.133424	0.142686	0.178145	0.243394	0.14542	0.37032	0.170723	0.11109	0.213525	0.163334	0.216521	0.132433	0.28518	0.144369	0.177766	0.543818	0.390189	0.411149	0.210683	0.407402	0.345908	0.198383	0.194263	0.440759	0.510054	0.755555	0.239531	0.431235	0.484534	0.383152	0.344007	0.147006	0.395012	1.12713	1.06895	0.728442	1.7244	0.278533	0.253496	0.509513	2.18385	0.634973	0.342904	0.453269	0.586663	1.19916	0.60162	0.727839
	2.3	0.125647	0.167206	0.156055	0.18432	0.190302	0.360609	0.213381	0.143133	0.168363	0.176271	0.304409	0.152915	0.29669	0.126725	0.231963	0.563955	0.248286	0.45613	0.234957	0.412773	0.41015	0.173015	0.268337	0.430745	0.482293	0.653143	0.224765	0.459413	0.446487	0.323311	0.326876	0.171516	0.654715	1.15813	0.967158	0.591658	1.55039	0.136153	0.279112	0.662357	2.07731	0.553589	0.361532	0.40151	0.48718	0.986504	0.611281	0.688981
	2.4	0.165615	0.158969	0.166128	0.225868	0.164214	0.340338	0.180689	0.1312	0.0688308	0.161994	0.215773	0.235035	0.33184	0.220551	0.188211	0.580738	0.346996	0.397324	0.225584	0.432517	0.358771	0.22039	0.226844	0.427153	0.463857	0.669139	0.304479	0.448253	0.512122	0.3668	0.437673	0.203695	0.40713	1.51252	0.948382	0.672587	1.64114	0.195144	0.209773	0.566274	2.20901	0.387563	0.404268	0.982002	0.550172	1.05814	0.677735	0.788538
	2.5	0.170654	0.154668	0.176393	0.215365	0.163399	0.311417	0.142882	0.119811	0.128609	0.158915	0.233742	0.170574	0.299531	0.179445	0.242922	0.567002	0.323157	0.39335	0.261008	0.508289	0.386804	0.223051	0.2705	0.368294	0.250478	0.732552	0.413169	0.425838	0.393681	0.314244	0.392213	0.162264	0.158169	1.42808	1.18364	0.774878	1.49219	0.256556	0.29864	0.527256	2.25548	0.386231	0.286604	1.2132	0.642528	1.02427	0.803878	0.869688
	2.6	0.139492	0.191804	0.100232	0.114902	0.154034	0.295739	0.155937	0.108414	0.0835579	0.18727	0.223747	0.218173	0.274104	0.16474	0.236665	0.592371	0.236729	0.46419	0.242321	0.456972	0.383164	0.212434	0.0969828	0.330122	0.568114	0.656862	0.375768	0.246287	0.242399	0.386533	0.301362	0.119478	0.174131	1.00171	1.001	0.748438	1.27351	0.265481	0.317848	0.478754	1.70595	0.440216	0.228544	1.17	0.591974	0.986397	0.79957	0.763795
	2.7	0.144525	0.190191	0.222946	0.140305	0.174279	0.304588	0.187546	0.152085	0.0799257	0.193875	0.218222	0.237911	0.276507	0.18681	0.256192	0.484008	0.210896	0.346152	0.197123	0.443677	0.358119	0.169663	0.135846	0.318901	0.580551	0.655186	0.305686	0.355715	0.265936	0.548469	0.423427	0.124828	0.178245	1.00572	1.01978	0.794119	1.19614	0.184677	0.247839	0.50314	1.79432	0.407416	0.223988	0.748204	0.680923	0.93954	0.868512	0.657127
	2.8	0.136547	0.237094	0.133933	0.131805	0.254265	0.271885	0.418823	0.116589	0.0872855	0.193621	0.325138	0.231982	0.341699	0.225739	0.382514	0.414687	0.279013	0.430985	0.18023	0.4265	0.340601	0.149436	0.115988	0.198916	0.525195	0.896263	0.283391	0.310015	0.272911	0.374279	0.503169	0.171895	0.228378	1.10171	1.20047	0.692553	0.981577	0.249436	0.307334	0.465791	1.77674	0.412248	0.191121	1.06055	0.642846	0.99127	0.875289	0.838606
	2.9	0.185693	0.195756	0.127621	0.193374	0.324799	0.275282	0.532225	0.0969189	0.08648	0.194516	0.336119	0.217703	0.30779	0.213787	0.234949	0.351103	0.250054	0.431643	0.198958	0.457215	0.301393	0.144841	0.172011	0.231788	0.512655	0.915426	0.344396	0.31527	0.342704	0.386052	0.330739	0.145913	0.28327	0.963612	1.10552	0.728551	1.15829	0.260356	0.362891	0.474913	1.46204	0.359456	0.302902	1.46822	0.708512	0.937035	0.785097	0.793218
	3	0.162467	0.228421	0.133916	0.151239	0.275518	0.260359	0.543461	0.098013	0.0747847	0.209987	0.32449	0.182471	0.366498	0.215264	0.278185	0.455088	0.280259	0.45098	0.159568	0.469802	0.298017	0.171953	0.109107	0.256327	0.509296	0.954951	0.301532	0.296729	0.331292	0.42043	0.379141	0.116164	0.17092	0.972117	1.07318	0.725948	1.38236	0.289406	0.345096	0.549928	1.33584	0.524493	0.237439	1.74922	0.628116	0.929077	0.880609	0.947075
	3.1	0.140391	0.238972	0.168345	0.158683	0.243896	0.241059	0.377499	0.131702	0.0910345	0.210366	0.32619	0.135478	0.366712	0.225324	0.292403	0.511405	0.252334	0.439185	0.186562	0.454248	0.393157	0.132096	0.202413	0.224582	0.524096	0.953277	0.420461	0.385899	0.338612	0.492948	0.447619	0.129597	0.110098	1.49865	1.05632	0.718476	1.26291	0.352756	0.2837	0.501571	1.3341	0.513556	0.214301	1.69585	0.701595	0.899643	0.910299	0.834008
	3.2	0.127326	0.230348	0.151809	0.152088	0.230269	0.248632	0.416255	0.136893	0.105868	0.199498	0.212441	0.150253	0.312809	0.197552	0.234706	0.455454	0.2619	0.457693	0.154952	0.437899	0.362522	0.24508	0.181623	0.386375	0.509212	0.871941	0.478208	0.353983	0.332264	0.367166	0.359937	0.14869	0.137196	1.36969	1.233	0.639412	1.31137	0.311157	0.37658	0.563709	1.36264	0.486691	0.224737	1.62402	0.580624	0.821866	0.887131	0.737888
	3.3	0.162277	0.285191	0.165947	0.109067	0.318293	0.204672	0.359823	0.156045	0.0889092	0.2617	0.298133	0.19027	0.359959	0.192424	0.208032	0.514739	0.212756	0.413753	0.152007	0.427498	0.389696	0.248377	0.164805	0.327627	0.559654	0.828876	0.449831	0.426711	0.396801	0.405136	0.447255	0.150069	0.184476	1.27833	1.09041	0.707902	1.3271	0.256982	0.350447	0.57026	1.51687	0.352731	0.292362	1.33425	0.61431	0.860083	0.876795	0.999401
	3.4	0.129234	0.144116	0.175135	0.151403	0.28099	0.354593	0.494802	0.184338	0.11258	0.229588	0.194295	0.225806	0.382046	0.225854	0.246917	0.473563	0.223981	0.38787	0.215421	0.494132	0.349162	0.258923	0.151809	0.24617	0.629907	0.714132	0.477995	0.378237	0.336305	0.429012	0.414335	0.147716	0.344123	1.14872	1.094	0.73543	1.26995	0.3562	0.337849	0.538538	1.55899	0.342296	0.173363	1.05568	0.645695	0.99504	0.771469	0.921099
	3.5	0.208284	0.295051	0.163404	0.131793	0.271987	0.341387	0.522766	0.135893	0.0960119	0.260722	0.320486	0.186197	0.484035	0.212594	0.212281	0.477423	0.267355	0.461865	0.220529	0.46051	0.34892	0.206122	0.225774	0.221798	0.700503	0.654304	0.460001	0.340255	0.407001	0.483321	0.426896	0.191154	0.263312	0.894736	1.20469	0.695615	1.28769	0.415618	0.291517	0.451652	1.7032	0.437737	0.188361	0.962003	0.627132	0.910747	0.764805	0.801195
	3.6	0.125045	0.233357	0.163204	0.15231	0.277301	0.294842	0.535037	0.106391	0.0819795	0.203439	0.321593	0.215801	0.365113	0.184959	0.197528	0.441246	0.225212	0.375215	0.171123	0.45526	0.33446	0.189329	0.223915	0.266698	0.677013	0.838573	0.395369	0.330371	0.38053	0.537863	0.461578	0.184392	0.423431	0.933899	1.07521	0.644472	1.90709	0.433056	0.386974	0.592784	2.08259	0.492645	0.405117	1.06715	0.649244	1.01063	0.715999	0.344463
	3.7	0.155079	0.296795	0.178646	0.130979	0.352637	0.300368	0.527874	0.116383	0.107289	0.180097	0.351475	0.1686	0.357026	0.258024	0.267646	0.521889	0.254006	0.433313	0.21426	0.410739	0.362282	0.18704	0.242088	0.228637	0.725815	0.795312	0.454512	0.436371	0.388952	0.479955	0.304735	0.117185	0.414011	1.27649	1.35403	0.640445	1.77133	0.416826	0.235419	0.497961	2.12587	0.39197	0.540445	1.05221	0.624469	0.935937	0.772753	0.361446
	3.8	0.156186	0.270045	0.185596	0.11896	0.279521	0.276513	0.434697	0.20257	0.105403	0.143019	0.365304	0.236528	0.34196	0.27873	0.209246	0.268712	0.26858	0.482363	0.306693	0.477564	0.390308	0.147203	0.207752	0.243792	0.73842	0.923486	0.464544	0.416439	0.330214	0.466916	0.347797	0.151176	0.320619	1.44336	1.9695	0.681412	1.69974	0.405563	0.310078	0.691398	2.25682	0.456543	0.477892	1.047	0.595001	0.755301	0.853521	0.340587
	3.9	0.194787	0.327796	0.246415	0.160751	0.285323	0.252489	0.368293	0.19766	0.0954413	0.186623	0.323447	0.208621	0.369383	0.303711	0.236694	0.290121	0.303096	0.438533	0.347515	0.595326	0.345846	0.198876	0.257462	0.226539	0.71824	0.71522	0.432942	0.348083	0.317201	0.39313	0.459983	0.150199	0.455836	1.39224	2.21895	0.591685	1.74544	0.327577	0.305742	0.557422	2.479	0.512184	0.513447	0.913732	0.570609	0.833162	0.83736	0.351518
	4	0.163957	0.301048	0.222323	0.124006	0.312786	0.226414	0.39545	0.165335	0.0865971	0.126058	0.315685	0.206211	0.410645	0.306344	0.191373	0.322471	0.260263	0.387861	0.269162	0.658589	0.3241	0.135752	0.290833	0.338672	0.679922	0.567918	0.499416	0.491783	0.288653	0.455728	0.460828	0.176853	0.492457	1.41214	2.32579	0.698694	1.65766	0.329463	0.302959	0.597933	2.79383	0.39548	0.398162	0.807253	0.588139	0.856607	0.80161	0.418748
	4.1	0.105326	0.311528	0.166442	0.168102	0.387584	0.254593	0.412134	0.225948	0.100186	0.166036	0.297543	0.156426	0.280975	0.294052	0.240294	0.22599	0.239888	0.406272	0.254861	0.64408	0.277109	0.196895	0.189198	0.224805	0.66622	0.418247	0.490869	0.49558	0.354399	0.39884	0.449794	0.209048	0.370103	1.31552	1.97629	0.768207	1.92247	0.383874	0.285904	0.522308	2.74864	0.412709	0.447004	0.819381	0.622772	0.854185	0.879707	0.481358
	4.2	0.117658	0.315799	0.188734	0.272476	0.348057	0.236462	0.462659	0.128422	0.0944478	0.177013	0.349063	0.157309	0.411802	0.298493	0.217028	0.412803	0.220768	0.361662	0.222608	0.593725	0.34245	0.178513	0.276715	0.212538	0.708152	0.552489	0.406254	0.412185	0.255985	0.426395	0.549988	0.183095	0.313974	1.32952	2.07196	0.850973	1.7279	0.315187	0.307792	0.61618	2.85826	0.547017	0.313447	1.07851	0.480034	0.861748	0.814827	0.351414
	4.3	0.176826	0.372761	0.192869	0.165429	0.34031	0.218506	0.522151	0.125673	0.0859955	0.191296	0.269878	0.210194	0.563287	0.179136	0.208277	0.49813	0.232389	0.404378	0.259473	0.601458	0.347318	0.215908	0.362208	0.263336	0.734934	0.58288	0.496604	0.414667	0.303954	0.508666	0.669201	0.190747	0.44416	1.45239	2.15598	0.681311	1.65481	0.398094	0.368698	0.539183	2.87004	0.318002	0.494435	1.07097	0.612584	0.875082	0.826457	0.449076
	4.4	0.178556	0.300359	0.192238	0.208224	0.421512	0.218494	0.470144	0.131249	0.0852166	0.1843	0.234218	0.232961	0.518084	0.207866	0.231499	0.388708	0.271768	0.349012	0.233298	0.573953	0.411559	0.279279	0.283275	0.197594	0.707834	0.527648	0.437883	0.408244	0.231632	0.223012	0.685372	0.189225	0.489761	2.00335	2.08112	0.899689	1.70987	0.330036	0.358461	0.621436	2.69416	0.383668	0.807422	1.14495	0.617205	0.844492	0.84886	0.507877
	4.5	0.20672	0.273805	0.158642	0.231818	0.316259	0.234165	0.472851	0.139239	0.0888182	0.209396	0.322827	0.175563	0.547039	0.235556	0.2601	0.583988	0.251131	0.351056	0.259871	0.533622	0.397523	0.177986	0.226488	0.214954	0.74659	0.568006	0.508082	0.365965	0.342888	0.323093	0.742447	0.159747	0.437149	2.24258	2.09064	0.74258	1.71077	0.504039	0.234991	0.524527	2.82126	0.336115	0.865625	1.14475	0.545803	0.889351	0.844668	0.384809
	4.6	0.180325	0.30458	0.160885	0.216361	0.356311	0.210657	0.512235	0.136148	0.151689	0.208149	0.306248	0.175741	0.551946	0.192188	0.222411	0.67993	0.254409	0.373317	0.232342	0.57224	0.370466	0.226242	0.249501	0.193242	0.745219	0.57431	0.503368	0.388442	0.358471	0.163727	0.7054	0.24772	0.274559	1.77509	2.05197	0.680791	1.70955	0.315691	0.150152	0.616962	2.52147	0.350862	0.71729	1.14626	0.531021	0.867512	0.896869	0.385995
	4.7	0.187155	0.326099	0.112597	0.217838	0.425368	0.229537	0.256517	0.198494	0.0957739	0.223902	0.30984	0.254381	0.527603	0.222023	0.255013	0.67143	0.306761	0.339627	0.158241	0.571203	0.321683	0.213593	0.326798	0.234405	0.690061	0.515041	0.502292	0.434682	0.351863	0.203008	0.848935	0.214488	0.202968	1.79087	2.12457	0.703044	1.58811	0.514602	0.1659	0.597925	2.59477	0.538588	0.693652	1.14863	0.526941	0.828237	0.873176	0.495731
	4.8	0.198648	0.333537	0.118162	0.223566	0.38103	0.258156	0.399709	0.182369	0.0976125	0.212791	0.304178	0.213245	0.556845	0.257628	0.287474	0.693383	0.327745	0.315371	0.134918	0.554934	0.342801	0.275896	0.270045	0.265226	0.642939	0.62275	0.420474	0.459897	0.406719	0.204162	0.558929	0.244054	0.147172	1.5196	2.07822	0.641531	1.55096	0.449278	0.122712	0.467437	2.61669	0.555463	0.654733	1.29132	0.552116	0.671368	0.821335	0.740622
	4.9	0.179412	0.268063	0.197752	0.226277	0.379059	0.281028	0.498344	0.181226	0.0849153	0.217792	0.296678	0.222016	0.579158	0.220315	0.174196	0.611992	0.219163	0.315785	0.134865	0.583832	0.378571	0.271638	0.273354	0.28303	0.66377	0.60854	0.462415	0.323367	0.426352	0.228077	0.547363	0.249534	0.156056	1.39336	1.97935	0.653816	1.6725	0.422342	0.0973853	0.508732	2.58449	0.536785	0.654731	1.26541	0.622453	0.691265	0.821516	0.797098
	5	0.171344	0.318471	0.180556	0.278137	0.387418	0.218476	0.493642	0.135109	0.0938429	0.208777	0.282565	0.19515	0.53429	0.182707	0.209399	0.589725	0.291658	0.319816	0.151377	0.563463	0.374806	0.196239	0.269214	0.227734	0.671652	0.619255	0.423304	0.409124	0.374812	0.217834	0.368583	0.170477	0.171627	1.47496	1.77791	0.648279	1.62218	0.433974	0.267282	0.49899	2.22994	0.404137	0.581263	1.17521	0.691859	0.496606	0.918743	0.933615
	5.1	0.224783	0.289484	0.196663	0.27628	0.324648	0.179654	0.35635	0.141364	0.0895437	0.213495	0.333211	0.216789	0.523393	0.189313	0.186065	0.581297	0.188053	0.316923	0.154313	0.581017	0.364108	0.207729	0.269914	0.249824	0.639475	0.608227	0.568936	0.470617	0.322608	0.162127	0.330262	0.20433	0.449561	1.62738	1.87676	0.622006	1.65858	0.455862	0.215405	0.463555	2.27009	0.629628	0.602288	1.11809	0.51569	0.503252	0.869256	0.991399
	5.2	0.152619	0.200837	0.199171	0.233855	0.23529	0.199073	0.409819	0.137019	0.101825	0.201509	0.332189	0.182878	0.447281	0.17357	0.205729	0.594117	0.375273	0.363743	0.112928	0.577056	0.377441	0.238781	0.320229	0.228004	0.700666	0.584894	0.537838	0.368907	0.423267	0.179181	0.372294	0.170004	0.264501	1.72064	2.1121	0.609048	1.58871	0.595224	0.231266	0.544643	2.3004	0.637198	0.594221	1.37946	0.513961	0.77263	0.953487	1.08133
	5.3	0.243857	0.276106	0.160928	0.182718	0.328205	0.267957	0.402233	0.117721	0.0922148	0.210931	0.327173	0.225141	0.47674	0.132861	0.218817	0.731866	0.291928	0.381816	0.140069	0.556402	0.392209	0.20359	0.317	0.241942	0.723353	0.515106	0.571772	0.47494	0.371317	0.147026	0.447384	0.181033	0.24521	1.67926	2.11585	0.669798	1.68097	0.49758	0.277449	0.53421	2.146	0.620273	0.671492	1.21387	0.631306	0.718578	0.983364	0.952186
	5.4	0.190969	0.274662	0.197953	0.166597	0.338084	0.247344	0.400114	0.156438	0.0922168	0.222292	0.253386	0.209833	0.476486	0.189577	0.231893	0.384123	0.211629	0.344181	0.122721	0.588645	0.392951	0.140488	0.315262	0.198249	0.729531	0.591483	0.54899	0.474299	0.34446	0.113175	0.343179	0.170916	0.201835	1.5737	2.1232	0.683411	1.61403	0.580152	0.301778	0.46076	2.06991	0.638066	0.61129	1.05395	0.606698	0.632308	0.87158	1.15975
	5.5	0.192009	0.229757	0.197371	0.200145	0.273541	0.223198	0.397379	0.110165	0.0996552	0.211792	0.287584	0.205768	0.526024	0.198185	0.222072	0.358902	0.258278	0.336828	0.217141	0.542878	0.299747	0.221303	0.285016	0.223769	0.755621	0.603354	0.431175	0.421171	0.354784	0.118611	0.294131	0.15827	0.33554	1.58666	2.10776	0.715051	1.60356	0.552983	0.317528	0.574628	2.04796	0.654591	0.672737	0.770879	0.486284	0.666178	0.85458	1.05058
	5.6	0.187844	0.258522	0.213091	0.12011	0.259962	0.188135	0.433929	0.117346	0.0842658	0.243642	0.314905	0.190247	0.530894	0.184595	0.172169	0.417619	0.226534	0.394885	0.121384	0.536101	0.267315	0.162165	0.289741	0.255306	0.622158	0.505503	0.505512	0.435526	0.365366	0.117371	0.229122	0.173458	0.249758	1.54728	2.11897	0.721043	1.54482	0.534253	0.270097	0.580727	1.90612	0.557777	0.683481	1.01829	0.517465	0.694572	0.949019	1.1024
	5.7	0.180318	0.285232	0.239496	0.127354	0.242038	0.243762	0.471766	0.112997	0.0894097	0.228767	0.347326	0.217435	0.531344	0.246161	0.173928	0.4266	0.353279	0.352005	0.215378	0.557296	0.27894	0.202024	0.258724	0.195963	0.659664	0.517312	0.486646	0.463111	0.349491	0.167768	0.269518	0.237073	0.258667	1.5732	2.21874	0.707036	1.61803	0.542217	0.469246	0.649139	1.50206	0.563085	0.675683	1.10732	0.62421	0.525995	0.912557	1.1192
	5.8	0.195862	0.24753	0.165502	0.138983	0.167079	0.285051	0.514759	0.184932	0.0960855	0.212459	0.307556	0.199084	0.535055	0.277608	0.275795	0.567072	0.449514	0.356469	0.169275	0.548819	0.28353	0.18883	0.239834	0.260362	0.668429	0.566051	0.459252	0.380419	0.359004	0.156221	0.313988	0.261721	0.390666	1.5772	2.06968	0.768556	1.73342	0.392905	0.359901	0.480679	1.36668	0.56332	0.642847	1.11415	0.713159	0.529895	0.934779	1.38911
	5.9	0.167062	0.237247	0.122162	0.159938	0.152846	0.296014	0.515412	0.140043	0.0890728	0.185528	0.276841	0.213951	0.516398	0.287132	0.256774	0.497509	0.433628	0.33321	0.180255	0.537793	0.318824	0.150037	0.315946	0.343877	0.67428	0.534639	0.372336	0.464869	0.419676	0.146002	0.43303	0.182952	0.268514	1.58539	2.08735	0.803161	1.71795	0.626674	0.215152	0.498945	1.39939	0.519454	0.642115	0.933678	0.678159	0.625283	0.909712	1.47705
	6	0.211563	0.333703	0.204417	0.207987	0.24248	0.32401	0.513692	0.162942	0.0928497	0.178668	0.290379	0.221046	0.507367	0.234818	0.246807	0.666597	0.367112	0.319016	0.147835	0.586396	0.357011	0.155697	0.281702	0.305362	0.753151	0.549579	0.383081	0.459136	0.232608	0.156323	0.311519	0.190407	0.365265	1.4987	2.13158	0.598093	1.54859	0.525777	0.175162	0.457103	1.79952	0.58864	0.525618	1.20334	0.561882	0.557441	0.90745	1.53596
	6.1	0.187436	0.303075	0.18953	0.199039	0.147937	0.268964	0.342966	0.135914	0.102124	0.191058	0.321941	0.18281	0.586662	0.261368	0.15844	0.349432	0.384805	0.365627	0.196966	0.675019	0.346631	0.195232	0.297134	0.278509	0.742939	0.488752	0.474483	0.466175	0.359112	0.239147	0.398465	0.165568	0.366003	1.4573	2.20573	0.653749	1.69915	0.561635	0.342124	0.548907	2.2939	0.597385	0.570863	1.41235	0.569011	0.549381	0.934643	1.5711
	6.2	0.158043	0.288228	0.190866	0.153569	0.225807	0.251486	0.388047	0.0813948	0.0856065	0.123607	0.295727	0.193404	0.611612	0.230477	0.249601	0.340062	0.387929	0.349409	0.148782	0.578072	0.334997	0.14455	0.339444	0.260372	0.773863	0.535025	0.455375	0.39028	0.311316	0.209716	0.360267	0.200189	0.488278	1.44367	2.14695	0.538778	1.74257	0.601582	0.408365	0.543586	1.77833	0.539942	0.490241	1.38588	0.60111	0.725724	0.858497	1.6323
	6.3	0.165525	0.213459	0.166994	0.1899	0.212903	0.254808	0.416875	0.120107	0.0866344	0.201984	0.345739	0.229361	0.581684	0.231872	0.188178	0.345305	0.350754	0.35994	0.18789	0.618928	0.324294	0.234625	0.296417	0.266482	0.777873	0.573367	0.487196	0.423533	0.349465	0.180727	0.437054	0.198467	0.419474	1.4999	2.16011	0.697357	2.25345	0.4456	0.342972	0.554506	1.67574	0.538023	0.441269	1.1798	0.593756	0.746349	0.907529	1.36519
	6.4	0.278408	0.277683	0.12417	0.180979	0.154485	0.213767	0.452766	0.104321	0.102489	0.18003	0.249314	0.193244	0.529128	0.233318	0.20996	0.395526	0.3956	0.356621	0.310649	0.664987	0.217489	0.14509	0.316328	0.225543	0.784833	0.408475	0.509595	0.406169	0.333797	0.18845	0.408067	0.211274	0.391044	1.62186	2.11652	0.680656	2.22482	0.722879	0.336307	0.548598	1.73695	0.532852	0.498695	1.28295	0.561666	0.756663	0.729506	1.41068
	6.5	0.246857	0.259169	0.150917	0.259071	0.117303	0.220211	0.395024	0.0758529	0.138467	0.200213	0.312118	0.162445	0.536926	0.176334	0.215726	0.382304	0.413109	0.336063	0.137604	0.651807	0.273705	0.0956531	0.30498	0.215747	0.851879	0.511849	0.507115	0.390946	0.339513	0.20648	0.443705	0.204577	0.240342	1.56269	2.09815	0.756236	2.48112	0.814741	0.324889	0.602788	1.87762	0.685416	0.514633	1.38649	0.596216	0.938509	0.770705	1.39246
	6.6	0.195974	0.282636	0.236232	0.259935	0.116818	0.212586	0.458011	0.0820971	0.132261	0.218762	0.387849	0.243179	0.616697	0.201243	0.174139	0.447197	0.380441	0.354778	0.190529	0.614032	0.320331	0.295647	0.27817	0.169655	0.704046	0.538651	0.45089	0.393008	0.384268	0.488009	0.325889	0.203642	0.331661	1.62613	2.112	0.725672	2.60404	0.901256	0.265289	0.58359	1.45145	0.69803	0.482854	1.21243	0.651424	0.764103	0.879818	1.53552
	6.7	0.254527	0.271795	0.243241	0.243088	0.215441	0.205159	0.386864	0.11863	0.162129	0.215318	0.353699	0.209824	0.61809	0.26179	0.236823	0.420628	0.53026	0.355934	0.175167	0.574325	0.336374	0.167153	0.270832	0.251577	0.780502	0.568278	0.477403	0.384545	0.319114	0.407794	0.347436	0.228152	0.37018	1.57024	2.20615	0.727126	2.74692	0.905744	0.378126	0.576497	1.76	0.813794	0.514864	1.1754	0.677108	0.794634	0.819314	1.71662
	6.8	0.306846	0.211567	0.215376	0.218456	0.177655	0.255891	0.361551	0.115271	0.197675	0.224724	0.263342	0.240266	0.547097	0.214344	0.217051	0.520856	0.579359	0.348887	0.13297	0.570555	0.353114	0.28734	0.219657	0.299754	0.785177	0.629966	0.544794	0.3555	0.272527	0.354526	0.295384	0.142894	0.352238	1.49807	2.14094	0.761689	2.66012	0.790649	0.312637	0.542373	1.90051	0.743728	0.505089	1.2805	0.513386	0.724048	0.914931	1.79912
	6.9	0.265462	0.205712	0.198731	0.197184	0.275961	0.216355	0.383374	0.121727	0.192327	0.214436	0.323243	0.197193	0.518833	0.208906	0.184448	0.435197	0.645053	0.35682	0.125119	0.618481	0.303171	0.294594	0.256604	0.254794	0.737353	0.589037	0.27775	0.359629	0.29531	0.406508	0.379584	0.194814	0.292007	1.70438	2.08855	0.64196	2.64088	0.766125	0.250645	0.582748	1.62932	0.731913	0.49774	1.23825	0.309824	0.71087	0.862708	1.73857
	7	0.237186	0.176332	0.20764	0.215261	0.217999	0.284255	0.204612	0.104669	0.199959	0.238053	0.307645	0.232499	0.532852	0.230187	0.177927	0.571116	0.640993	0.29073	0.201457	0.57846	0.338527	0.363555	0.23929	0.238179	0.773463	0.588865	0.289137	0.389184	0.338469	0.512899	0.438137	0.182948	0.402053	1.69288	2.14526	0.62111	2.51762	0.794437	0.20278	0.666265	1.97457	0.833926	0.518307	1.2345	0.359193	0.673273	0.861106	1.60018
	7.1	0.267946	0.261261	0.245305	0.242926	0.207435	0.205885	0.195601	0.139594	0.207559	0.217831	0.344919	0.201304	0.622553	0.192428	0.24952	0.478953	0.692004	0.340217	0.194842	0.570461	0.284587	0.508064	0.225104	0.303148	0.694412	0.556091	0.189476	0.440374	0.316756	0.426003	0.470906	0.23867	0.33817	1.7145	2.12671	0.655632	3.00757	0.83507	0.230393	0.602882	1.75874	0.718394	0.608356	1.16799	0.456294	0.609726	0.895191	1.79638
	7.2	0.294781	0.342562	0.249637	0.225975	0.174915	0.254979	0.202531	0.134662	0.218317	0.211089	0.266175	0.169655	0.50835	0.199789	0.284475	0.31425	0.659317	0.360393	0.161449	0.640418	0.30971	0.602284	0.218834	0.278319	0.771504	0.577103	0.205974	0.392537	0.374521	0.589004	0.361206	0.164409	0.30754	1.943	2.09827	0.657512	3.13109	0.825847	0.314028	0.567405	2.01258	0.597775	0.56759	1.11485	0.458629	0.583877	0.815076	1.76833
	7.3	0.368119	0.2281	0.292107	0.100984	0.188205	0.23407	0.233931	0.154962	0.194197	0.239016	0.316853	0.166455	0.500785	0.24637	0.348808	0.337559	0.690145	0.459723	0.155734	0.55242	0.311382	0.49476	0.265591	0.263529	0.782724	0.526615	0.173761	0.450382	0.475073	0.683183	0.404284	0.200376	0.327013	1.80278	2.15177	0.676196	3.19489	0.699659	0.291034	0.563504	2.08825	0.868009	0.755654	1.16528	0.465581	0.741219	0.871449	1.30945
	7.4	0.28427	0.314203	0.281096	0.183328	0.194887	0.200842	0.187809	0.123057	0.208435	0.177217	0.327532	0.21763	0.541118	0.198604	0.319496	0.3913	0.812145	0.412974	0.15801	0.544835	0.31195	0.510743	0.266931	0.236675	0.809631	0.525087	0.17586	0.372633	0.350524	0.633732	0.37129	0.194606	0.351149	1.88225	2.15743	0.5625	3.23361	0.778575	0.302071	0.515291	2.42168	0.750352	0.715908	1.17517	0.492876	0.680145	0.805636	1.56228
	7.5	0.346043	0.158338	0.213887	0.221618	0.215334	0.195574	0.227428	0.0676943	0.277573	0.229086	0.315149	0.182393	0.695403	0.174101	0.216841	0.502612	0.718631	0.388633	0.220787	0.618435	0.330453	0.471903	0.250499	0.243143	0.825703	0.56821	0.178014	0.508329	0.40461	0.641935	0.489559	0.176619	0.375601	1.7928	2.08063	0.785792	3.21925	0.73889	0.278788	0.43572	2.47755	0.694321	0.509251	1.22652	0.409658	0.888211	0.787655	1.69941
	7.6	0.394875	0.129504	0.198791	0.174389	0.186885	0.181631	0.3273	0.156474	0.258751	0.195553	0.290928	0.246399	0.581137	0.184022	0.282193	0.464897	0.695656	0.417189	0.171689	0.544471	0.324101	0.461716	0.258042	0.263114	0.778637	0.427075	0.188101	0.555855	0.444036	0.512011	0.555973	0.183162	0.324608	1.71823	2.14161	0.816942	3.15491	0.617167	0.30047	0.608084	2.61496	0.776803	0.541509	1.15462	0.374328	0.74392	0.792552	1.89013
	7.7	0.292114	0.258672	0.207184	0.220028	0.230106	0.22072	0.152611	0.143193	0.274504	0.221756	0.337311	0.180735	0.584385	0.187013	0.330717	0.740743	0.67593	0.444182	0.142379	0.639452	0.358233	0.368293	0.284866	0.266307	0.814827	0.515166	0.208951	0.376426	0.512555	0.517213	0.576832	0.200732	0.269887	1.91243	1.9726	0.725488	3.18885	0.756673	0.359234	0.470017	2.44837	0.708823	0.686739	1.17624	0.511993	0.65824	0.784174	1.98011
	7.8	0.279258	0.19964	0.168551	0.235164	0.240817	0.192078	0.225622	0.115538	0.204159	0.174501	0.354038	0.250927	0.617891	0.166994	0.231494	0.591631	0.733506	0.435905	0.205985	0.63646	0.305271	0.448516	0.304368	0.213414	0.753926	0.627038	0.309741	0.368676	0.550697	0.87559	0.587921	0.185927	0.332976	2.01929	1.93045	0.764042	2.97503	0.598937	0.514711	0.501382	2.26011	0.677252	0.628206	1.25796	0.522265	0.807351	0.837839	2.20208
	7.9	0.384081	0.29824	0.199327	0.218709	0.210929	0.200199	0.205954	0.172821	0.186143	0.198461	0.317817	0.180224	0.596285	0.189441	0.297916	0.649059	0.680295	0.389969	0.270715	0.721721	0.309248	0.493426	0.268565	0.298355	0.813337	0.640093	0.253384	0.51212	0.469565	0.761598	0.578844	0.17419	0.19052	1.86208	2.05275	0.611435	2.75035	0.711567	0.280127	0.51704	2.4564	0.674987	0.818752	1.18133	0.571037	0.767957	0.773993	2.15176
	8	0.422231	0.24766	0.21899	0.219903	0.221455	0.244101	0.213046	0.149267	0.187176	0.196854	0.305091	0.217486	0.641898	0.203813	0.253294	0.71672	0.914039	0.402979	0.23655	0.686983	0.32858	0.500345	0.227767	0.250358	0.818298	0.572448	0.234572	0.654781	0.513549	0.570334	0.684751	0.177092	0.182878	1.85718	1.97052	0.644134	2.58831	1.19891	0.347604	0.504763	2.39234	0.536958	0.810568	1.27149	0.548476	0.857769	0.731321	2.19882
	8.1	0.382603	0.255029	0.228632	0.228363	0.21772	0.219365	0.211537	0.105461	0.182845	0.186858	0.275872	0.209438	0.608354	0.172488	0.356943	0.633602	0.888037	0.401823	0.40327	0.677923	0.323451	0.477537	0.305304	0.233601	0.858885	0.579689	0.199131	0.744284	0.390867	0.688019	1.05993	0.15955	0.234241	1.65857	2.09957	0.661221	2.67621	0.813273	0.476116	0.484777	2.38356	0.534769	0.83451	1.26507	0.487153	0.668592	0.840766	2.45386
	8.2	0.355095	0.262194	0.260941	0.223138	0.194285	0.279478	0.188564	0.150247	0.177982	0.191808	0.270957	0.203938	0.622803	0.187893	0.364117	0.713198	0.827807	0.311905	0.440165	0.603787	0.310533	0.520993	0.33731	0.272686	0.804463	0.557668	0.282738	0.813146	0.507829	0.729459	1.15737	0.163015	0.273799	1.51219	1.96743	0.768756	2.62479	0.666407	0.196497	0.723949	2.45748	0.730496	0.790732	1.21039	0.540665	0.674119	0.816997	2.63707
	8.3	0.367612	0.19655	0.265213	0.220828	0.272443	0.201577	0.28314	0.0969485	0.199245	0.187122	0.290081	0.210304	0.676344	0.161712	0.421296	0.683743	0.798143	0.390475	0.37437	0.622197	0.280917	0.567126	0.280637	0.323396	0.833206	0.517192	0.17226	1.26423	0.517776	0.533331	0.959744	0.225595	0.292565	1.81883	2.0717	0.734619	2.42999	1.12814	0.24835	0.542511	2.47214	0.840297	0.689057	1.15271	0.49552	0.684875	0.911546	2.91466
	8.4	0.398096	0.234111	0.197673	0.194316	0.210401	0.200171	0.196305	0.130705	0.21303	0.204884	0.235012	0.23862	0.650884	0.16938	0.422371	0.76283	0.663676	0.336042	0.353614	0.623981	0.275778	0.427919	0.304736	0.429669	0.831349	0.55645	0.247365	1.24027	0.470312	0.599583	0.945509	0.155989	0.408894	1.91845	1.99998	0.886417	1.82229	1.07226	0.243652	0.629864	2.14927	0.938179	0.747061	1.25366	0.575689	0.729278	0.820367	2.92173
	8.5	0.251085	0.189804	0.183314	0.230689	0.198915	0.199666	0.177356	0.159905	0.20875	0.217689	0.269002	0.253426	0.646968	0.208757	0.431259	0.712385	0.959372	0.307344	0.371781	0.621451	0.256303	0.487588	0.314121	0.391094	0.809697	0.62784	0.177206	1.58021	0.436599	0.682121	0.958148	0.119277	0.427414	1.93653	1.97578	0.766196	2.12502	1.12428	0.240982	0.668992	2.34269	1.02908	0.769389	1.18892	0.549561	0.759707	0.868878	3.0261
	8.6	0.233357	0.243853	0.152828	0.209695	0.240172	0.235852	0.209022	0.156292	0.189303	0.262657	0.291583	0.253524	0.664433	0.22542	0.376632	0.70972	0.799726	0.320106	0.346032	0.651662	0.246158	0.465968	0.31762	0.417034	0.819479	0.520013	0.248122	1.4293	0.562743	0.822396	0.981763	0.191015	0.674291	2.39659	2.0121	0.727219	2.28649	1.22071	0.326281	0.70613	2.30201	1.0227	0.773188	1.23972	0.54061	0.735113	0.879687	2.3291
	8.7	0.238312	0.150496	0.220335	0.183925	0.26904	0.254311	0.152336	0.161569	0.213526	0.221142	0.388233	0.215536	0.638396	0.226326	0.383401	0.658522	0.815674	0.369039	0.323028	0.595242	0.22447	0.549936	0.286085	0.514572	0.835298	0.623956	0.170097	1.64107	0.62146	0.6834	1.17337	0.187165	0.602579	2.67206	2.06407	0.809942	2.11243	1.22889	0.343737	0.557097	2.33039	1.14512	0.723462	1.23521	0.422863	0.724785	0.809296	2.52627
	8.8	0.24657	0.220525	0.146926	0.275971	0.289177	0.199664	0.163088	0.139414	0.231591	0.215334	0.417724	0.23497	0.611257	0.193096	0.459199	0.668967	0.757761	0.392337	0.387726	0.553677	0.333396	0.578322	0.320386	0.514993	0.806465	0.571685	0.228766	1.71248	0.484057	0.434793	1.30436	0.180092	0.742655	2.83661	1.95541	0.700931	2.19873	1.3985	0.372599	0.527291	2.26554	0.973014	0.846018	1.27572	0.566599	0.674262	0.86433	2.66649
	8.9	0.279961	0.212398	0.166664	0.239381	0.206742	0.204124	0.162885	0.160469	0.204752	0.216392	0.38272	0.207899	0.67994	0.174612	0.358709	0.731586	0.889071	0.393695	0.370944	0.580752	0.294622	0.54791	0.177906	0.352915	0.900359	0.542722	0.170882	1.52181	0.322201	0.602519	1.37101	0.168055	0.977932	3.05525	2.04351	0.77053	2.0817	1.21198	0.303816	0.587287	2.29087	0.868547	0.718436	1.26729	0.445313	0.640619	0.879075	3.22128
	9	0.281708	0.187819	0.163455	0.164341	0.215489	0.235627	0.150102	0.131001	0.196985	0.267712	0.322532	0.180819	0.671883	0.193052	0.467732	0.773986	0.777874	0.391171	0.323933	0.658397	0.325874	0.556068	0.248059	0.361338	0.856453	0.632046	0.205272	1.44008	0.295604	0.433072	1.30154	0.0721821	0.922737	3.13976	2.14168	0.741715	1.97502	1.1601	0.311981	0.486206	2.30194	0.954181	0.689897	1.30253	0.529165	0.729633	0.78225	3.27731
	9.1	0.378868	0.129657	0.188729	0.199488	0.226353	0.236804	0.244002	0.147458	0.190543	0.261571	0.343533	0.171758	0.590945	0.15879	0.49305	0.765232	0.837452	0.364295	0.357418	0.580362	0.367135	0.589014	0.205766	0.315463	0.782915	0.596175	0.226471	1.896	0.330449	0.474293	1.27819	0.184428	1.33673	3.75967	2.16376	0.749864	2.10795	0.913246	0.302793	0.585512	2.23941	0.930489	0.738876	1.26018	0.530467	0.796942	0.801843	4.35787
	9.2	0.398979	0.11795	0.163931	0.177397	0.234026	0.237531	0.153392	0.171424	0.193722	0.231196	0.324458	0.200392	0.644279	0.191628	0.504164	0.733265	0.81079	0.364538	0.309472	0.603556	0.326422	0.662712	0.200238	0.664704	0.751733	0.65121	0.166558	1.92486	0.345992	0.447032	1.45088	0.169926	1.25841	3.93118	2.00547	0.775601	2.1039	0.923991	0.300091	0.479969	2.3094	0.800998	0.710287	1.29479	0.545111	0.701403	0.830736	4.08024
	9.3	0.416961	0.297054	0.157142	0.159475	0.218059	0.219263	0.194794	0.158112	0.235505	0.236345	0.295658	0.211294	0.625309	0.180001	0.456397	0.733897	0.910871	0.343529	0.387407	0.62453	0.359996	0.62107	0.199965	0.683906	0.729887	0.643086	0.203868	4.27095	0.490699	0.401939	1.38627	0.0973029	1.24051	3.52646	2.02832	0.587207	2.19134	0.97058	0.276317	0.515159	2.25721	0.87499	0.768297	1.2274	0.434506	0.775443	0.854887	3.99631
	9.4	0.456918	0.201601	0.172376	0.188894	0.238031	0.254807	0.202229	0.134255	0.197702	0.228313	0.316423	0.253851	0.738904	0.147055	0.438952	0.767055	0.84221	0.359142	0.3702	0.593409	0.294135	0.68935	0.249567	0.673451	0.7925	0.682202	0.210833	4.15504	0.370522	0.41124	1.19991	0.195989	1.07199	3.36466	2.05249	0.698619	2.02446	1.05602	0.316969	0.540609	2.2704	0.760573	0.873965	1.341	0.517794	0.752205	0.866422	3.88157
	9.5	0.529274	0.167196	0.232589	0.200085	0.22263	0.135892	0.172704	0.172147	0.208088	0.248183	0.354344	0.189711	0.696867	0.200519	0.463654	0.71923	0.780571	0.377839	0.36229	0.599083	0.277987	0.724532	0.215701	0.685566	0.753173	0.541064	0.406254	4.24125	0.609058	0.33579	1.3586	0.121131	1.36064	3.11177	2.00892	0.778879	1.94204	1.05401	0.390131	0.646559	2.2753	0.936025	0.865166	1.24016	0.579349	0.831188	0.872248	4.01911
	9.6	0.552503	0.196146	0.204445	0.198177	0.200762	0.228878	0.194515	0.155104	0.184667	0.234792	0.296784	0.183174	0.654051	0.237438	0.419616	0.791015	0.812894	0.30537	0.340775	0.633731	0.290968	0.70977	0.213855	0.60103	0.830601	0.639061	0.509302	3.94889	0.41909	0.42648	1.30412	0.204415	4.3444	2.88944	2.02975	0.784736	1.69791	0.871098	0.304674	0.504569	2.31364	0.948072	0.839221	1.18697	0.538683	0.729664	0.85677	4.26914
	9.7	0.483648	0.126082	0.160354	0.206028	0.230705	0.218107	0.172231	0.141007	0.196492	0.217403	0.284485	0.213467	0.637816	0.206696	0.396517	0.812938	0.793827	0.412443	0.363885	0.641109	0.31016	0.721292	0.187811	0.653339	0.792705	0.542354	0.474029	4.3436	0.531369	0.644369	1.297	0.217162	4.22206	2.46572	1.92752	0.710336	1.54884	0.904163	0.273006	0.37273	2.28972	0.965766	0.773185	1.28075	0.501488	0.663419	0.879496	4.45257
	9.8	0.478597	0.124249	0.14866	0.188828	0.215635	0.214377	0.202222	0.150149	0.2358	0.230372	0.368566	0.182239	0.669166	0.218719	0.385818	0.772829	0.829287	0.382611	0.360445	0.634394	0.310411	0.744899	0.226418	0.74367	0.744073	0.571737	0.490258	4.3914	0.41849	0.569541	1.27632	0.219136	1.57148	3.14487	1.95512	0.646231	1.65332	1.28253	0.301918	0.456774	2.22582	0.730352	0.861196	1.15321	0.487987	0.686353	0.89901	4.51415
	9.9	0.472083	0.256962	0.181237	0.194805	0.21635	0.249145	0.171818	0.159744	0.186781	0.229057	0.259516	0.204531	0.643575	0.20705	0.435872	0.821138	0.860451	0.332382	0.389447	0.602232	0.300898	0.76022	0.179843	0.764246	0.848734	0.561686	0.187642	3.71957	0.49937	0.523253	1.06974	0.155765	4.01077	3.05956	2.08851	0.746425	1.69024	1.21364	0.365588	0.534036	2.32331	0.797088	0.82293	1.29784	0.616706	0.693952	0.904048	4.04392
[truncated: 27 more columns]

## Sheet: Figure 3b
Figure 3b
		Dataset	Affinity (Vina score)
kcal/mol	1	Training Set	-7.84636
	2	Training Set	-6.9429
	3	Training Set	-7.32081
	4	Training Set	-6.20938
	5	Training Set	-6.58048
	6	Training Set	-6.87763
	7	Training Set	-11.3346
	8	Training Set	-7.01564
	9	Training Set	-9.79084
	10	Training Set	-8.81518
	11	Training Set	-8.63676
	12	Training Set	-9.38749
	13	Training Set	-9.32029
	14	Training Set	-6.26241
	15	Training Set	-7.02892
	16	Training Set	-6.97891
	17	Training Set	-6.55726
	18	Training Set	-6.80926
	19	Training Set	-5.47411
	20	Training Set	-7.31527
	21	Training Set	-7.49755
	22	Training Set	-6.19866
	23	Training Set	-6.24371
	24	Training Set	-5.09821
	25	Training Set	-12.5995
	26	Training Set	-12.6257
	27	Training Set	-5.26293
	28	Training Set	-7.38691
	29	Training Set	-8.5812
	30	Training Set	-11.0691
	31	Training Set	-6.06319
	32	Training Set	-5.99782
	33	Training Set	-8.04266
	34	Training Set	-10.6376
	35	Training Set	-9.79373
	36	Training Set	-8.98306
	37	Training Set	-8.69544
	38	Training Set	-10.0468
	39	Training Set	-8.78595
	40	Training Set	-9.70941
	41	Training Set	-8.00463
	42	Training Set	-10.043
	43	Training Set	-9.0107
	44	Training Set	-8.43315
	45	Training Set	-8.68739
	46	Training Set	-8.17086
	47	Training Set	-8.70908
	48	Training Set	-10.2449
	49	Training Set	-8.17488
	50	Training Set	-8.60668
	51	Training Set	-9.23952
	52	Training Set	-8.66257
	53	Training Set	-11.6176
	54	Training Set	-11.6368
	55	Training Set	-12.3602
	56	Training Set	-8.93499
	57	Training Set	-11.1276
	58	Training Set	-8.84121
	59	Training Set	-5.62488
	60	Training Set	-7.67768
	61	Training Set	-8.58289
	62	Training Set	-6.81479
	63	Training Set	-8.55326
	64	Training Set	-8.55873
	65	Training Set	-8.34883
	66	Training Set	-7.60762
	67	Training Set	-7.9549
	68	Training Set	-7.18227
	69	Training Set	-7.92193
	70	Training Set	-6.67281
	71	Training Set	-7.8483
	72	Training Set	-7.39364
	73	Training Set	-8.81603
	74	Training Set	-8.10253
	75	Training Set	-7.62829
	76	Training Set	-6.62019
	77	Training Set	-7.96805
	78	Training Set	-8.31134
	79	Training Set	-5.63827
	80	Training Set	-12.668
	81	Training Set	-9.09429
	82	Training Set	-9.55152
	83	Training Set	-9.76021
	84	Training Set	-9.76975
	85	Training Set	-8.94627
	86	Training Set	-10.5245
	87	Training Set	-9.57721
	88	Training Set	-5.42444
	89	Training Set	-5.90704
	90	Training Set	-6.5044
	91	Training Set	-6.72372
	92	Training Set	-6.6993
	93	Training Set	-5.77449
	94	Training Set	-10.911
	95	Training Set	-12.165
	96	Training Set	-10.3122
	97	Training Set	-10.904
	98	Training Set	-8.85809
	99	Training Set	-7.75019
	100	Training Set	-7.66551
	101	Training Set	-8.1078
	102	Training Set	-7.38811
	103	Training Set	-10.7113
	104	Training Set	-9.48445
	105	Training Set	-8.40329
	106	Training Set	-8.26655
	107	Training Set	-8.64089
	108	Training Set	-9.1049
	109	Training Set	-8.04426
	110	Training Set	-5.88743
	111	Training Set	-7.68968
	112	Training Set	-11.6572
	113	Training Set	-8.39147
	114	Training Set	-7.84626
	115	Training Set	-7.50492
	116	Training Set	-7.48653
	117	Training Set	-8.21721
	118	Training Set	-10.4285
	119	Training Set	-6.18373
	120	Training Set	-6.66664
	121	Training Set	-6.60498
	122	Training Set	-11.7291
	123	Training Set	-7.52438
	124	Training Set	-6.50713
	125	Training Set	-8.30716
	126	Training Set	-8.27334
	127	Training Set	-9.1193
	128	Training Set	-6.79593
	129	Training Set	-8.83276
	130	Training Set	-8.0803
	131	Training Set	-5.16839
	132	Training Set	-4.88617
	133	Training Set	-12.3962
	134	Training Set	-11.9404
	135	Training Set	-12.3702
	136	Training Set	-12.3748
	137	Training Set	-12.0182
	138	Training Set	-9.73229
	139	Training Set	-11.6756
	140	Training Set	-10.0259
	141	Training Set	-9.5216
	142	Training Set	-9.14363
	143	Training Set	-12.5058
	144	Training Set	-13.3661
	145	Training Set	-12.8062
	146	Training Set	-11.536
	147	Training Set	-11.7
	148	Training Set	-8.29066
	149	Training Set	-4.53985
	150	Training Set	-10.2819
	151	Training Set	-2.78756
	152	Training Set	-3.73065
	153	Training Set	-8.89863
	154	Training Set	-5.66993
	155	Training Set	-9.00899
	156	Training Set	-8.38464
	157	Training Set	-9.09988
	158	Training Set	-13.0169
	159	Training Set	-9.46148
	160	Training Set	-9.02019
	161	Training Set	-9.77051
	162	Training Set	-10.7164
	163	Training Set	-10.625
	164	Training Set	-6.38649
	165	Training Set	-8.26821
	166	Training Set	-9.42973
	167	Training Set	-6.45549
	168	Training Set	-5.93465
	169	Training Set	-13.3437
	170	Training Set	-8.49661
	171	Training Set	-8.41385
	172	Training Set	-8.43529
	173	Training Set	-10.1172
	174	Training Set	-10.7099
	175	Training Set	-5.98203
	176	Training Set	-5.20194
	177	Training Set	-8.05516
	178	Training Set	-8.10099
	179	Training Set	-5.46315
	180	Training Set	-5.01064
	181	Training Set	-6.08313
	182	Training Set	-7.27943
	183	Training Set	-9.64524
	184	Training Set	-4.49728
	185	Training Set	-5.03507
	186	Training Set	-11.9972
	187	Training Set	-8.21629
	188	Training Set	-6.13525
	189	Training Set	-4.84463
	190	Training Set	-9.38205
	191	Training Set	-12.7741
	192	Training Set	-11.0499
	193	Training Set	-6.41402
	194	Training Set	-6.53855
	195	Training Set	-8.9158
	196	Training Set	-7.14895
	197	Training Set	-10.074
	198	Training Set	-13.167
	199	Training Set	-11.5042
	200	Training Set	-13.516
	201	Training Set	-8.72757
	202	Training Set	-7.35157
	203	Training Set	-7.0851
	204	Training Set	-6.62995
	205	Training Set	-8.92849
	206	Training Set	-7.36002
	207	Training Set	-7.94373
	208	Training Set	-5.53801
	209	Training Set	-5.75544
	210	Training Set	-7.17175
	211	Training Set	-7.85522
	212	Training Set	-5.50886
	213	Training Set	-8.39194
	214	Training Set	-7.69631
	215	Training Set	-10.3334
	216	Training Set	-8.15292
	217	Training Set	-8.58409
	218	Training Set	-9.07582
	219	Training Set	-11.5872
	220	Training Set	-10.5995
	221	Training Set	-9.05642
	222	Training Set	-8.94049
	223	Training Set	-7.02651
	224	Training Set	-11.239
	225	Training Set	-11.708
	226	Training Set	-7.20564
	227	Training Set	-11.5683
	228	Training Set	-11.1172
	229	Training Set	-11.8996
	230	Training Set	-9.96609
	231	Training Set	-8.59402
	232	Training Set	-9.02673
	233	Training Set	-7.81861
	234	Training Set	-10.5679
	235	Training Set	-8.33394
	236	Training Set	-5.63688
	237	Training Set	-6.98661
	238	Training Set	-8.18683
	239	Training Set	-9.20264
	240	Training Set	-6.39603
	241	Training Set	-7.07196
	242	Training Set	-3.23461
	243	Training Set	-5.8363
	244	Training Set	-7.72531
	245	Training Set	-6.99383
	246	Training Set	-6.92512
	247	Training Set	-7.10391
	248	Training Set	-7.12572
	249	Training Set	-8.36118
	250	Training Set	-9.85419
	251	Training Set	-15.7479
	252	Training Set	-15.8185
	253	Training Set	-14.9167
	254	Training Set	-16.5161
	255	Training Set	-7.80487
	256	Training Set	-8.14466
	257	Training Set	-7.78615
	258	Training Set	-9.03716
	259	Training Set	-9.34536
	260	Training Set	-7.42233
	261	Training Set	-6.65577
	262	Training Set	-9.22118
	263	Training Set	-7.99078
	264	Training Set	-8.02086
	265	Training Set	-11.7264
	266	Training Set	-8.65168
	267	Training Set	-11.1636
	268	Training Set	-5.98797
	269	Training Set	-12.7483
	270	Training Set	-6.96449
	271	Training Set	-12.4886
	272	Training Set	-8.38065
	273	Training Set	-8.66015
	274	Training Set	-5.88634
	275	Training Set	-6.3494
	276	Training Set	-8.42835
	277	Training Set	-6.72875
	278	Training Set	-8.0926
	279	Training Set	-8.50915
	280	Training Set	-8.05293
	281	Training Set	-8.45578
	282	Training Set	-8.86364
	283	Training Set	-10.2328
	284	Training Set	-8.09958
	285	Training Set	-7.53427
	286	Training Set	-7.83383
	287	Training Set	-8.07207
	288	Training Set	-6.08588
	289	Training Set	-7.69759
	290	Training Set	-12.3512
	291	Training Set	-9.45147
	292	Training Set	-11.5659
	293	Training Set	-8.45612
	294	Training Set	-9.88382
	295	Training Set	-11.7392
	296	Training Set	-9.47286
	297	Training Set	-8.73842
	298	Training Set	-7.0238
	299	Training Set	-6.69611
	300	Training Set	-6.68796
	301	Training Set	-6.67207
	302	Training Set	-7.5148
	303	Training Set	-7.63153
	304	Training Set	-7.67663
	305	Training Set	-7.97065
	306	Training Set	-7.67172
	307	Training Set	-10.538
	308	Training Set	-7.23822
	309	Training Set	-12.0759
	310	Training Set	-7.91945
	311	Training Set	-8.11668
	312	Training Set	-7.83551
	313	Training Set	-10.2555
	314	Training Set	-8.99658
	315	Training Set	-5.61757
	316	Training Set	-7.87133
	317	Training Set	-8.51385
	318	Training Set	-4.63304
	319	Training Set	-7.43157
	320	Training Set	-8.56059
	321	Training Set	-8.72498
	322	Training Set	-7.78323
	323	Training Set	-8.12979
	324	Training Set	-7.12864
	325	Training Set	-7.62068
	326	Training Set	-5.76386
	327	Training Set	-7.06273
	328	Training Set	-8.30387
	329	Training Set	-7.39436
	330	Training Set	-7.86346
	331	Training Set	-7.74065
	332	Training Set	-7.4461
	333	Training Set	-7.39288
	334	Training Set	-10.7999
	335	Training Set	-10.4512
	336	Training Set	-7.55238
	337	Training Set	-6.10213
	338	Training Set	-9.63927
	339	Training Set	-9.76664
	340	Training Set	-6.05122
	341	Training Set	-6.15731
	342	Training Set	-6.30706
	343	Training Set	-6.99192
	344	Training Set	-10.2422
	345	Training Set	-10.3693
	346	Training Set	-10.0633
	347	Training Set	-7.6582
	348	Training Set	-7.41507
	349	Training Set	-5.80906
	350	Training Set	-7.10045
	351	Training Set	-7.50338
	352	Training Set	-7.85957
	353	Training Set	-7.80711
	354	Training Set	-8.64616
	355	Training Set	-6.09858
	356	Training Set	-6.47109
	357	Training Set	-5.54793
	358	Training Set	-10.2336
	359	Training Set	-10.6198
	360	Training Set	-6.64335
	361	Training Set	-5.38703
	362	Training Set	-11.1609
	363	Training Set	-9.64108
	364	Training Set	-10.6114
	365	Training Set	-10.2068
	366	Training Set	-10.5757
	367	Training Set	-9.83482
	368	Training Set	-10.1604
	369	Training Set	-4.43273
	370	Training Set	-6.01477
	371	Training Set	-8.02825
	372	Training Set	-5.65679
	373	Training Set	-9.07192
	374	Training Set	-9.18029
	375	Training Set	-6.91323
	376	Training Set	-9.25835
	377	Training Set	-7.46029
	378	Training Set	-8.11403
	379	Training Set	-8.25106
	380	Training Set	-9.31143
	381	Training Set	-8.3691
	382	Training Set	-5.79839
	383	Training Set	-5.81703
	384	Training Set	-4.84002
	385	Training Set	-5.87509
	386	Training Set	-7.31618
	387	Training Set	-6.20126
	388	Training Set	-9.9207
	389	Training Set	-10.4449
	390	Training Set	-7.47416
	391	Training Set	-9.08799
	392	Training Set	-6.21222
	393	Training Set	-6.19927
	394	Training Set	-6.33468
	395	Training Set	-9.87494
	396	Training Set	-8.37054
	397	Training Set	-10.4773
	398	Training Set	-9.28788
	399	Training Set	-9.37286
	400	Training Set	-6.59256
	401	Training Set	-4.21899
	402	Training Set	-5.93262
	403	Training Set	-10.1656
	404	Training Set	-9.22303
	405	Training Set	-11.9359
	406	Training Set	-11.7939
	407	Training Set	-8.95571
	408	Training Set	-9.12188
	409	Training Set	-3.27245
	410	Training Set	-10.4586
	411	Training Set	-15.181
	412	Training Set	-7.93237
	413	Training Set	-9.80619
	414	Training Set	-7.72222
	415	Training Set	-11.8888
	416	Training Set	-7.05207
	417	Training Set	-10.2938
	418	Training Set	-8.83035
	419	Training Set	-6.31124
	420	Training Set	-10.9328
	421	Training Set	-9.76926
	422	Training Set	-5.72911
	423	Training Set	-7.85396
	424	Training Set	-8.17915
	425	Training Set	-8.69627
	426	Training Set	-8.73647
	427	Training Set	-9.13076
	428	Training Set	-7.50471
	429	Training Set	-8.22641
	430	Training Set	-7.13094
	431	Training Set	-7.66293
	432	Training Set	-6.86802
	433	Training Set	-7.029
	434	Training Set	-6.81203
	435	Training Set	-7.47109
	436	Training Set	-11.1641
	437	Training Set	-4.32598
	438	Training Set	-11.1516
	439	Training Set	-13.5551
	440	Training Set	-13.3164
	441	Training Set	-7.4443
	442	Training Set	-7.47963
	443	Training Set	-9.5891
	444	Training Set	-5.01446
	445	Training Set	-5.89238
	446	Training Set	-7.70805
	447	Training Set	-10.9619
	448	Training Set	-11.4233
	449	Training Set	-9.90205
	450	Training Set	-10.2993
	451	Training Set	-3.94568
	452	Training Set	-6.06316
	453	Training Set	-4.91926
	454	Training Set	-6.09276
	455	Training Set	-6.1424
	456	Training Set	-7.02393
	457	Training Set	-5.7652
	458	Training Set	-5.98348
	459	Training Set	-8.49613
	460	Training Set	-10.0172
	461	Training Set	-9.7164
	462	Training Set	-8.82141
	463	Training Set	-5.8025
	464	Training Set	-5.74303
	465	Training Set	-5.79953
	466	Training Set	-10.3388
	467	Training Set	-9.54771
	468	Training Set	-8.00184
	469	Training Set	-5.45332
	470	Training Set	-7.80036
	471	Training Set	-7.48793
	472	Training Set	-6.99178
	473	Training Set	-6.10787
	474	Training Set	-8.43089
	475	Training Set	-8.88175
	476	Training Set	-6.5432
	477	Training Set	-8.80434
	478	Training Set	-12.8486
	479	Training Set	-4.92521
	480	Training Set	-6.56361
	481	Training Set	-9.0999
	482	Training Set	-8.26727
	483	Training Set	-8.35704
	484	Training Set	-10.0497
	485	Training Set	-10.1936
	486	Training Set	-7.69427
	487	Training Set	-7.58224
	488	Training Set	-8.10529
	489	Training Set	-9.03639
	490	Training Set	-5.36912
	491	Training Set	-5.61877
	492	Training Set	-8.14633
	493	Training Set	-9.3204
	494	Training Set	-7.41333
	495	Training Set	-6.34855
	496	Training Set	-5.97704
	497	Training Set	-8.51023
	498	Training Set	-7.42347
	499	Training Set	-9.51625
	500	Training Set	-10.0481
	501	Training Set	-10.013
	502	Training Set	-8.80443
	503	Training Set	-8.74256
	504	Training Set	-8.62863
	505	Training Set	-8.96351
	506	Training Set	-7.69018
	507	Training Set	-8.00413
	508	Training Set	-8.9022
	509	Training Set	-8.33678
	510	Training Set	-10.3173
	511	Training Set	-8.10634
	512	Training Set	-11.3561
	513	Training Set	-11.4457
	514	Training Set	-11.5759
	515	Training Set	-11.6767
	516	Training Set	-9.64167
	517	Training Set	-8.87755
	518	Training Set	-4.575
	519	Training Set	-12.2305
	520	Training Set	-9.40572
	521	Training Set	-9.24109
	522	Training Set	-9.49729
	523	Training Set	-9.53542
	524	Training Set	-8.69333
	525	Training Set	-8.14979
	526	Training Set	-7.34786
	527	Training Set	-8.12759
	528	Training Set	-9.34344
	529	Training Set	-7.37776
	530	Training Set	-9.80392
	531	Training Set	-7.78057
	532	Training Set	-9.7945
	533	Training Set	-8.1436
	534	Training Set	-9.78711
	535	Training Set	-11.0273
	536	Training Set	-9.997
	537	Training Set	-9.99461
	538	Training Set	-9.20442
	539	Training Set	-12.7099
	540	Training Set	-4.69029
	541	Training Set	-8.17904
	542	Training Set	-7.52185
	543	Training Set	-7.49364
	544	Training Set	-6.2232
	545	Training Set	-12.9928
	546	Training Set	-7.51245
	547	Training Set	-6.3502
	548	Training Set	-5.50096
	549	Training Set	-3.66929
	550	Training Set	-5.48869
	551	Training Set	-5.45817
	552	Training Set	-9.7819
	553	Training Set	-7.847
	554	Training Set	-6.86451
	555	Training Set	-5.95534
	556	Training Set	-8.97778
	557	Training Set	-9.04292
	558	Training Set	-9.75107
	559	Training Set	-9.4187
	560	Training Set	-6.40006
	561	Training Set	-12.3166
	562	Training Set	-11.1054
	563	Training Set	-12.0874
	564	Training Set	-5.96609
	565	Training Set	-5.90438
	566	Training Set	-8.64075
	567	Training Set	-7.59742
	568	Training Set	-7.24601
	569	Training Set	-8.87487
	570	Training Set	-8.33841
	571	Training Set	-8.35095
	572	Training Set	-10.2005
	573	Training Set	-8.12438
	574	Training Set	-9.94553
	575	Training Set	-11.0714
	576	Training Set	-10.8793
	577	Training Set	-9.78723
	578	Training Set	-10.9213
	579	Training Set	-8.76513
	580	Training Set	-6.86468
	581	Training Set	-6.7555
	582	Training Set	-7.05893
	583	Training Set	-7.98468
	584	Training Set	-10.2503
	585	Training Set	-7.91612
	586	Training Set	-4.38628
	587	Training Set	-9.15588
	588	Training Set	-8.61254
	589	Training Set	-10.2904
	590	Training Set	-10.155
	591	Training Set	-10.0223
	592	Training Set	-10.494
	593	Training Set	-9.84351
	594	Training Set	-10.6473
	595	Training Set	-9.69644
	596	Training Set	-7.71235
	597	Training Set	-7.21645
	598	Training Set	-8.87828
	599	Training Set	-8.75799
	600	Training Set	-9.09634
	601	Training Set	-10.4065
	602	Training Set	-10.7696
	603	Training Set	-5.14571
	604	Training Set	-5.2789
	605	Training Set	-7.23129
	606	Training Set	-7.18669
	607	Training Set	-6.8134
	608	Training Set	-12.2284
	609	Training Set	-12.7692
	610	Training Set	-12.5089
	611	Training Set	-5.62007
	612	Training Set	-7.63933
	613	Training Set	-7.99991
	614	Training Set	-8.42503
	615	Training Set	-8.76806
	616	Training Set	-8.80885
	617	Training Set	-8.71262
	618	Training Set	-8.05284
	619	Training Set	-5.26708
	620	Training Set	-8.10629
	621	Training Set	-8.24162
	622	Training Set	-8.12758
	623	Training Set	-7.96394
	624	Training Set	-3.62852
	625	Training Set	-10.3494
	626	Training Set	-9.64682
	627	Training Set	-7.42691
	628	Training Set	-8.94094
	629	Training Set	-9.13988
	630	Training Set	-9.0376
	631	Training Set	-9.6588
	632	Training Set	-11.513
	633	Training Set	-11.6977
	634	Training Set	-6.7282
	635	Training Set	-7.14123
	636	Training Set	-13.0694
	637	Training Set	-12.6013
	638	Training Set	-11.4482
	639	Training Set	-9.03084
	640	Training Set	-9.54895
	641	Training Set	-9.14867
	642	Training Set	-10.7363
	643	Training Set	-8.88139
	644	Training Set	-8.10155
	645	Training Set	-8.94696
	646	Training Set	-7.08922
	647	Training Set	-8.23925
	648	Training Set	-7.5603
	649	Training Set	-5.90423
	650	Training Set	-9.07493
	651	Training Set	-6.63907
	652	Training Set	-7.77539
	653	Training Set	-12.2746
	654	Training Set	-8.60952
	655	Training Set	-11.2723
	656	Training Set	-6.91162
	657	Training Set	-8.35216
	658	Training Set	-7.13143
	659	Training Set	-8.06952
	660	Training Set	-10.6995
	661	Training Set	-5.29513
	662	Training Set	-10.1697
	663	Training Set	-7.85077
	664	Training Set	-7.82732
	665	Training Set	-8.09645
	666	Training Set	-9.70916
	667	Training Set	-10.5628
	668	Training Set	-9.99152
	669	Training Set	-10.4984
	670	Training Set	-6.52035
	671	Training Set	-6.02389
	672	Training Set	-11.5047
	673	Training Set	-7.31161
	674	Training Set	-8.20367
	675	Training Set	-7.67575
	676	Training Set	-8.22766
	677	Training Set	-8.6351
	678	Training Set	-8.19514
	679	Training Set	-8.23848
	680	Training Set	-8.49281
	681	Training Set	-8.21809
	682	Training Set	-13.6035
	683	Training Set	-8.23282
	684	Training Set	-7.38135
	685	Training Set	-8.71352
	686	Training Set	-8.30041
	687	Training Set	-5.92198
	688	Training Set	-7.98909
	689	Training Set	-8.12964
	690	Training Set	-8.33962
	691	Training Set	-11.1507
	692	Training Set	-11.9062
	693	Training Set	-11.13
	694	Training Set	-7.08946
	695	Training Set	-6.1197
	696	Training Set	-14.0046
	697	Training Set	-7.61929
	698	Training Set	-6.4859
	699	Training Set	-6.47738
	700	Training Set	-14.0222
	701	Training Set	-13.417
	702	Training Set	-11.8268
	703	Training Set	-6.02259
	704	Training Set	-6.77625
	705	Training Set	-8.61758
	706	Training Set	-8.1449
	707	Training Set	-9.67743
	708	Training Set	-9.60533
	709	Training Set	-6.82344
	710	Training Set	-7.79158
	711	Training Set	-6.9287
	712	Training Set	-6.61034
	713	Training Set	-4.82599
	714	Training Set	-8.55255
	715	Training Set	-3.87956
	716	Training Set	-8.93957
	717	Training Set	-7.00773
	718	Training Set	-8.73123
	719	Training Set	-6.7683
	720	Training Set	-8.41626
	721	Training Set	-8.98272
	722	Training Set	-8.40629
	723	Training Set	-7.06489
	724	Training Set	-7.96399
	725	Training Set	-8.43974
	726	Training Set	-3.36035
	727	Training Set	-4.53728
	728	Training Set	-5.12868
	729	Training Set	-5.32098
	730	Training Set	-5.06762
	731	Training Set	-3.67824
	732	Training Set	-3.87441
	733	Training Set	-4.16243
	734	Training Set	-5.02622
	735	Training Set	-4.07061
	736	Training Set	-4.05443
	737	Training Set	-2.64021
	738	Training Set	-5.70509
	739	Training Set	-5.10924
	740	Training Set	-6.79316
	741	Training Set	-9.06943
	742	Training Set	-10.0963
	743	Training Set	-10.2352
	744	Training Set	-3.55923
	745	Training Set	-10.505
	746	Training Set	-9.97124
	747	Training Set	-12.5315
	748	Training Set	-10.3261
	749	Training Set	-8.63717
	750	Training Set	-6.78529
	751	Training Set	-7.10126
	752	Training Set	-10.7876
	753	Training Set	-7.46349
	754	Training Set	-7.67268
	755	Training Set	-8.77416
	756	Training Set	-8.90339
	757	Training Set	-9.50609
	758	Training Set	-8.57187
	759	Training Set	-8.98153
	760	Training Set	-11.2159
	761	Training Set	-6.75131
	762	Training Set	-7.77507
	763	Training Set	-8.46455
	764	Training Set	-8.28098
	765	Training Set	-9.79574
	766	Training Set	-7.30153
	767	Training Set	-5.80232
	768	Training Set	-5.43999
	769	Training Set	-13.5289
	770	Training Set	-13.9651
	771	Training Set	-10.1535
	772	Training Set	-9.44716
	773	Training Set	-9.32277
	774	Training Set	-11.027
	775	Training Set	-5.50302
	776	Training Set	-4.08097
	777	Training Set	-5.04086
	778	Training Set	-8.06575
	779	Training Set	-8.30943
	780	Training Set	-9.39743
	781	Training Set	-9.35193
	782	Training Set	-9.02698
	783	Training Set	-10.7578
	784	Training Set	-10.4516
	785	Training Set	-12.7908
	786	Training Set	-9.14406
	787	Training Set	-8.2154
	788	Training Set	-8.36359
	789	Training Set	-8.31808
	790	Training Set	-8.26563
	791	Training Set	-8.42641
	792	Training Set	-5.74187
	793	Training Set	-6.85863
	794	Training Set	-5.84763
	795	Training Set	-6.01376
	796	Training Set	-8.4709
	797	Training Set	-8.09726
	798	Training Set	-11.2134
	799	Training Set	-5.65995
	800	Training Set	-5.83525
	801	Training Set	-8.40339
	802	Training Set	-8.06334
	803	Training Set	-7.26048
	804	Training Set	-10.3437
	805	Training Set	-11.7956
	806	Training Set	-7.50341
	807	Training Set	-5.28703
	808	Training Set	-4.81976
	809	Training Set	-8.42758
	810	Training Set	-4.8731
	811	Training Set	-9.69462
	812	Training Set	-8.40213
	813	Training Set	-11.5369
	814	Training Set	-9.33887
	815	Training Set	-9.65913
	816	Training Set	-12.0889
	817	Training Set	-8.65722
	818	Training Set	-8.00675
	819	Training Set	-7.97969
	820	Training Set	-8.99177
	821	Training Set	-9.51472
	822	Training Set	-4.53565
	823	Training Set	-13.2797
	824	Training Set	-11.9052
	825	Training Set	-12.8519
	826	Training Set	-8.85418
	827	Training Set	-3.92008
	828	Training Set	-5.97966
	829	Training Set	-5.68059
	830	Training Set	-7.80555
	831	Training Set	-7.10674
	832	Training Set	-6.77102
	833	Training Set	-7.15529
	834	Training Set	-9.32231
	835	Training Set	-6.75858
	836	Training Set	-6.16339
	837	Training Set	-7.1406
	838	Training Set	-8.89585
	839	Training Set	-8.94446
	840	Training Set	-9.51637
	841	Training Set	-8.27375
	842	Training Set	-9.12631
	843	Training Set	-8.99847
	844	Training Set	-9.42084
	845	Training Set	-8.75394
	846	Training Set	-6.91315
	847	Training Set	-6.73271
	848	Training Set	-8.17914
	849	Training Set	-10.5569
	850	Training Set	-7.12357
	851	Training Set	-11.5017
	852	Training Set	-10.534
	853	Training Set	-6.06254
	854	Training Set	-9.60795
	855	Training Set	-8.58928
	856	Training Set	-12.9215
	857	Training Set	-6.72941
	858	Training Set	-8.02314
	859	Training Set	-8.76414
	860	Training Set	-12.1155
	861	Training Set	-5.03411
	862	Training Set	-12.2561
	863	Training Set	-11.2719
	864	Training Set	-10.8528
	865	Training Set	-7.52279
	866	Training Set	-7.36522
	867	Training Set	-8.07694
	868	Training Set	-8.79217
	869	Training Set	-8.40735
	870	Training Set	-10.1887
	871	Training Set	-9.53384
	872	Training Set	-2.63139
	873	Training Set	-8.49869
	874	Training Set	-8.84452
	875	Training Set	-8.89914
	876	Training Set	-9.26595
	877	Training Set	-10.067
	878	Training Set	-7.04085
	879	Training Set	-12.6406
	880	Training Set	-11.9722
	881	Training Set	-9.00139
	882	Training Set	-5.42087
	883	Training Set	-9.96522
	884	Training Set	-7.98555
	885	Training Set	-7.96211
	886	Training Set	-10.9818
	887	Training Set	-10.7946
	888	Training Set	-6.51291
	889	Training Set	-9.1875
	890	Training Set	-6.15465
	891	Training Set	-6.64556
	892	Training Set	-9.78562
	893	Training Set	-8.95895
	894	Training Set	-11.205
	895	Training Set	-11.2555
	896	Training Set	-11.2453
	897	Training Set	-9.20141
	898	Training Set	-10.0768
	899	Training Set	-8.31714
	900	Training Set	-10.651
	901	Training Set	-9.00305
	902	Training Set	-9.09346
	903	Training Set	-2.91237
	904	Training Set	-6.17146
	905	Training Set	-9.31633
	906	Training Set	-9.97485
	907	Training Set	-8.76497
	908	Training Set	-13.2606
	909	Training Set	-7.79345
	910	Training Set	-7.26954
	911	Training Set	-9.78521
	912	Training Set	-6.78028
	913	Training Set	-7.94097
	914	Training Set	-7.88595
	915	Training Set	-7.98323
	916	Training Set	-8.43451
	917	Training Set	-7.86309
	918	Training Set	-11.9068
	919	Training Set	-9.59944
	920	Training Set	-10.0041
	921	Training Set	-8.68936
	922	Training Set	-13.2919
	923	Training Set	-4.83732
	924	Training Set	-13.274
	925	Training Set	-11.0912
	926	Training Set	-13.2489
	927	Training Set	-12.7898
	928	Training Set	-6.30069
	929	Training Set	-6.43903
	930	Training Set	-7.11637
	931	Training Set	-7.2712
	932	Training Set	-6.19284
	933	Training Set	-5.63926
	934	Training Set	-7.62539
	935	Training Set	-7.61485
	936	Training Set	-9.93249
	937	Training Set	-13.6119
	938	Training Set	-7.09317
	939	Training Set	-5.47504
	940	Training Set	-7.48644
	941	Training Set	-8.56192
	942	Training Set	-10.443
	943	Training Set	-10.3401
	944	Training Set	-6.27086
	945	Training Set	-6.26759
	946	Training Set	-6.63869
	947	Training Set	-6.84666
	948	Training Set	-6.08807
	949	Training Set	-9.72763
	950	Training Set	-8.25122
	951	Training Set	-6.60687
	952	Training Set	-10.2612
	953	Training Set	-12.3909
	954	Training Set	-10.9771
	955	Training Set	-9.09604
	956	Training Set	-7.0581
	957	Training Set	-7.6425
	958	Training Set	-7.72745
	959	Training Set	-9.59749
	960	Training Set	-10.8662
	961	Training Set	-7.24603
	962	Training Set	-5.7019
	963	Training Set	-7.98085
	964	Training Set	-7.07247
	965	Training Set	-13.6261
	966	Training Set	-8.81026
	967	Training Set	-8.31716
	968	Training Set	-8.03362
	969	Training Set	-9.21663
	970	Training Set	-6.39664
	971	Training Set	-7.86274
	972	Training Set	-5.94952
	973	Training Set	-7.08478
	974	Training Set	-7.56816
	975	Training Set	-10.1796
	976	Training Set	-8.15575
	977	Training Set	-12.6492
	978	Training Set	-12.0091
	979	Training Set	-12.2406
	980	Training Set	-11.2105
	981	Training Set	-8.41565
	982	Training Set	-5.27555
	983	Training Set	-9.75506
	984	Training Set	-12.3411
	985	Training Set	-6.70382
	986	Training Set	-10.5687
	987	Training Set	-8.59152
	988	Training Set	-12.3501
	989	Training Set	-8.4264
	990	Training Set	-6.07805
	991	Training Set	-9.30852
	992	Training Set	-10.2373
	993	Training Set	-6.27809
	994	Training Set	-11.3151
	995	Training Set	-8.37701
	996	Training Set	-9.51385
	997	Training Set	-10.656
	998	Training Set	-8.30036
	999	Training Set	-13.0802
	1000	Training Set	-9.06163
	1001	Training Set	-7.43295
	1002	Training Set	-13.688
	1003	Training Set	-10.3502
	1004	Training Set	-8.29315
	1005	Training Set	-5.81455
	1006	Training Set	-12.4467
	1007	Training Set	-13.9826
	1008	Training Set	-13.3213
	1009	Training Set	-7.08762
	1010	Training Set	-8.41559
	1011	Training Set	-8.04268
	1012	Training Set	-8.13541
	1013	Training Set	-8.24663
	1014	Training Set	-9.51715
	1015	Training Set	-9.31611
	1016	Training Set	-7.09474
	1017	Training Set	-6.18545
	1018	Training Set	-11.3799
	1019	Training Set	-5.77761
	1020	Training Set	-14.2043
	1021	Training Set	-10.8996
	1022	Training Set	-9.89131
	1023	Training Set	-9.88636
	1024	Training Set	-3.89772
	1025	Training Set	-8.39008
	1026	Training Set	-3.31534
	1027	Training Set	-5.31406
	1028	Training Set	-6.61896
	1029	Training Set	-8.7779
	1030	Training Set	-10.7735
	1031	Training Set	-10.0671
	1032	Training Set	-8.61312
	1033	Training Set	-6.45257
	1034	Training Set	-5.51945
	1035	Training Set	-7.04829
	1036	Training Set	-9.98482
	1037	Training Set	-9.82143
	1038	Training Set	-7.30466
	1039	Training Set	-8.77067
	1040	Training Set	-11.2079
	1041	Training Set	-10.8159
	1042	Training Set	-11.3636
	1043	Training Set	-11.7368
	1044	Training Set	-12.19
	1045	Training Set	-10.5011
	1046	Training Set	-9.12992
	1047	Training Set	-4.60865
	1048	Training Set	-5.20272
	1049	Training Set	-4.46454
	1050	Training Set	-4.56532
	1051	Training Set	-4.48254
	1052	Training Set	-4.43336
	1053	Training Set	-6.35414
	1054	Training Set	-5.84261
	1055	Training Set	-5.99294
	1056	Training Set	-5.18275
	1057	Training Set	-9.13798
	1058	Training Set	-7.51992
	1059	Training Set	-7.97305
	1060	Training Set	-9.3847
	1061	Training Set	-7.37864
	1062	Training Set	-5.36937
	1063	Training Set	-4.54348
	1064	Training Set	-7.59884
	1065	Training Set	-7.25398
	1066	Training Set	-8.6031
	1067	Training Set	-8.74346
	1068	Training Set	-7.84649
	1069	Training Set	-7.07384
	1070	Training Set	-7.86771
	1071	Training Set	-13.1779
	1072	Training Set	-9.04468
	1073	Training Set	-6.83486
	1074	Training Set	-8.15767
	1075	Training Set	-4.73938
	1076	Training Set	-10.2064
	1077	Training Set	-6.94247
	1078	Training Set	-10.5396
	1079	Training Set	-5.08694
	1080	Training Set	-9.77498
	1081	Training Set	-9.73834
	1082	Training Set	-11.4259
	1083	Training Set	-11.765
	1084	Training Set	-12.1226
	1085	Training Set	-8.00759
	1086	Training Set	-9.32612
	1087	Training Set	-9.79778
	1088	Training Set	-6.35863
	1089	Training Set	-5.81814
	1090	Training Set	-5.79348
	1091	Training Set	-6.0528
	1092	Training Set	-8.78017
	1093	Training Set	-9.59083
	1094	Training Set	-6.05103
	1095	Training Set	-6.77487
	1096	Training Set	-6.85305
	1097	Training Set	-6.32061
	1098	Training Set	-11.2938
	1099	Training Set	-11.21
	1100	Training Set	-10.4322
	1101	Training Set	-10.4785
	1102	Training Set	-8.62777
	1103	Training Set	-11.8013
	1104	Training Set	-11.378
	1105	Training Set	-7.79385
	1106	Training Set	-9.08552
	1107	Training Set	-7.64389
	1108	Training Set	-4.76593
	1109	Training Set	-4.58766
	1110	Training Set	-4.65047
	1111	Training Set	-4.72724
	1112	Training Set	-4.5584
	1113	Training Set	-4.52388
	1114	Training Set	-11.1447
	1115	Training Set	-11.0458
	1116	Training Set	-12.3645
	1117	Training Set	-11.0136
	1118	Training Set	-4.37043
	1119	Training Set	-8.94046
	1120	Training Set	-8.80585
	1121	Training Set	-9.27909
	1122	Training Set	-8.15394
	1123	Training Set	-6.70687
	1124	Training Set	-9.47736
	1125	Training Set	-7.3561
	1126	Training Set	-11.6071
	1127	Training Set	-7.60076
	1128	Training Set	-7.7901
	1129	Training Set	-7.79542
	1130	Training Set	-8.18236
	1131	Training Set	-8.10009
	1132	Training Set	-8.48542
	1133	Training Set	-8.01408
	1134	Training Set	-7.89534
	1135	Training Set	-7.9672
	1136	Training Set	-8.14575
	1137	Training Set	-8.27559
	1138	Training Set	-8.60228
	1139	Training Set	-8.37914
	1140	Training Set	-7.71479
	1141	Training Set	-10.9624
	1142	Training Set	-7.6205
	1143	Training Set	-9.1314
	1144	Training Set	-8.81346
	1145	Training Set	-7.45831
	1146	Training Set	-7.99007
	1147	Training Set	-8.02598
	1148	Training Set	-8.02183
	1149	Training Set	-11.5024
	1150	Training Set	-8.53264
	1151	Training Set	-9.99317
	1152	Training Set	-10.2217
	1153	Training Set	-7.96537
	1154	Training Set	-10.1053
	1155	Training Set	-5.77773
	1156	Training Set	-10.9168
	1157	Training Set	-5.69186
	1158	Training Set	-5.65717
	1159	Training Set	-10.285
	1160	Training Set	-5.9869
	1161	Training Set	-7.49247
	1162	Training Set	-7.03273
	1163	Training Set	-6.47449
	1164	Training Set	-5.8538
	1165	Training Set	-7.51257
	1166	Training Set	-5.85584
	1167	Training Set	-5.91463
	1168	Training Set	-5.99107
	1169	Training Set	-10.1323
	1170	Training Set	-8.97083
	1171	Training Set	-7.70105
	1172	Training Set	-7.62177
	1173	Training Set	-8.18024
	1174	Training Set	-12.2596
	1175	Training Set	-8.22029
	1176	Training Set	-8.28841
	1177	Training Set	-9.83956
	1178	Training Set	-7.93862
	1179	Training Set	-9.47205
	1180	Training Set	-10.8892
	1181	Training Set	-10.8844
	1182	Training Set	-11.1207
	1183	Training Set	-7.49992
	1184	Training Set	-7.3787
	1185	Training Set	-8.62137
	1186	Training Set	-11.9804
	1187	Training Set	-7.42722
	1188	Training Set	-8.94472
	1189	Training Set	-7.63611
	1190	Training Set	-6.50208
	1191	Training Set	-8.35433
	1192	Training Set	-7.27131
	1193	Training Set	-8.24173
	1194	Training Set	-6.73311
	1195	Training Set	-5.05972
	1196	Training Set	-6.06748
	1197	Training Set	-8.21569
	1198	Training Set	-8.03404
	1199	Training Set	-9.09791
	1200	Training Set	-5.66634
	1201	Training Set	-8.95016
	1202	Training Set	-12.6043
	1203	Training Set	-6.6174
	1204	Training Set	-8.63603
	1205	Training Set	-9.91401
	1206	Training Set	-12.8511
	1207	Training Set	-7.13264
	1208	Training Set	-6.48506
	1209	Training Set	-7.45597
	1210	Training Set	-9.49413
	1211	Training Set	-13.6546
	1212	Training Set	-9.25919
	1213	Training Set	-10.9439
	1214	Training Set	-8.70613
	1215	Training Set	-10.2384
	1216	Training Set	-7.61979
	1217	Training Set	-6.79802
	1218	Training Set	-9.26381
	1219	Training Set	-11.6973
	1220	Training Set	-11.6636
	1221	Training Set	-4.48625
	1222	Training Set	-4.2355
	1223	Training Set	-8.44847
	1224	Training Set	-7.20306
	1225	Training Set	-4.86194
	1226	Training Set	-12.2952
	1227	Training Set	-8.88002
	1228	Training Set	-3.64133
	1229	Training Set	-8.83114
	1230	Training Set	-7.48366
	1231	Training Set	-5.70139
	1232	Training Set	-5.64585
	1233	Training Set	-8.78714
	1234	Training Set	-9.60888
	1235	Training Set	-4.04065
	1236	Training Set	-3.72313
	1237	Training Set	-10.0102
	1238	Training Set	-9.43846
	1239	Training Set	-6.45511
	1240	Training Set	-7.97404
	1241	Training Set	-10.1739
	1242	Training Set	-10.8916
	1243	Training Set	-8.65709
	1244	Training Set	-9.65066
	1245	Training Set	-9.76453
	1246	Training Set	-9.57237
	1247	Training Set	-10.6481
	1248	Training Set	-10.5714
	1249	Training Set	-8.61381
	1250	Training Set	-9.54582
	1251	Training Set	-8.29973
	1252	Training Set	-9.9905
	1253	Training Set	-11.2459
	1254	Training Set	-14.933
	1255	Training Set	-7.76825
	1256	Training Set	-13.1076
	1257	Training Set	-10.6523
	1258	Training Set	-8.84833
	1259	Training Set	-6.9735
	1260	Training Set	-7.19183
	1261	Training Set	-7.62966
	1262	Training Set	-6.90785
	1263	Training Set	-13.3869
	1264	Training Set	-13.5255
	1265	Training Set	-14.1
	1266	Training Set	-14.3057
	1267	Training Set	-14.8202
	1268	Training Set	-13.582
	1269	Training Set	-8.1061
	1270	Training Set	-9.0036
	1271	Training Set	-10.7269
	1272	Training Set	-8.6616
	1273	Training Set	-7.28711
	1274	Training Set	-9.32071
	1275	Training Set	-8.31813
	1276	Training Set	-9.33791
	1277	Training Set	-8.33093
	1278	Training Set	-7.83806
	1279	Training Set	-8.36809
	1280	Training Set	-11.3671
	1281	Training Set	-7.25514
	1282	Training Set	-7.35944
	1283	Training Set	-9.16235
	1284	Training Set	-9.64125
	1285	Training Set	-9.39549
	1286	Training Set	-8.30878
	1287	Training Set	-7.70857
	1288	Training Set	-12.2098
	1289	Training Set	-12.8374
	1290	Training Set	-13.2687
	1291	Training Set	-12.0368
	1292	Training Set	-12.6801
	1293	Training Set	-7.14673
	1294	Training Set	-6.91695
	1295	Training Set	-13.7753
	1296	Training Set	-12.4022
	1297	Training Set	-12.8222
	1298	Training Set	-11.4505
	1299	Training Set	-10.9942
	1300	Training Set	-7.91694
	1301	Training Set	-8.67654
	1302	Training Set	-6.62016
	1303	Training Set	-6.14555
	1304	Training Set	-5.03718
	1305	Training Set	-7.01717
	1306	Training Set	-6.27121
	1307	Training Set	-7.5748
	1308	Training Set	-6.95852
	1309	Training Set	-7.64942
	1310	Training Set	-7.85659
	1311	Training Set	-10.7286
	1312	Training Set	-9.48386
	1313	Training Set	-10.0153
	1314	Training Set	-7.02577
	1315	Training Set	-9.04855
	1316	Training Set	-8.23435
	1317	Training Set	-9.25274
	1318	Training Set	-8.13544
	1319	Training Set	-10.4766
	1320	Training Set	-10.4818
	1321	Training Set	-9.20516
	1322	Training Set	-7.31988
	1323	Training Set	-5.23491
	1324	Training Set	-6.84642
	1325	Training Set	-7.03889
	1326	Training Set	-6.17056
	1327	Training Set	-8.18505
	1328	Training Set	-7.91414
	1329	Training Set	-8.69871
	1330	Training Set	-9.2786
	1331	Training Set	-8.74365
	1332	Training Set	-10.7018
	1333	Training Set	-6.29506
	1334	Training Set	-15.0395
	1335	Training Set	-10.3317
	1336	Training Set	-6.11446
	1337	Training Set	-6.56043
	1338	Training Set	-9.88584
	1339	Training Set	-8.92533
	1340	Training Set	-9.62319
	1341	Training Set	-5.46651
	1342	Training Set	-9.40195
	1343	Training Set	-10.4285
	1344	Training Set	-11.823
	1345	Training Set	-12.3046
	1346	Training Set	-11.7191
	1347	Training Set	-7.64512
	1348	Training Set	-12.721
	1349	Training Set	-10.1509
	1350	Training Set	-10.2239
	1351	Training Set	-7.97957
	1352	Training Set	-8.36245
	1353	Training Set	-9.66141
	1354	Training Set	-9.144
	1355	Training Set	-7.14644
	1356	Training Set	-7.19732
	1357	Training Set	-10.1295
	1358	Training Set	-7.54745
	1359	Training Set	-8.80817
	1360	Training Set	-10.6137
	1361	Training Set	-10.4649
	1362	Training Set	-10.1027
	1363	Training Set	-6.58831
	1364	Training Set	-8.27648
	1365	Training Set	-10.8366
	1366	Training Set	-11.3539
	1367	Training Set	-5.7995
	1368	Training Set	-9.93886
	1369	Training Set	-9.18263
	1370	Training Set	-4.83158
	1371	Training Set	-11.3159
	1372	Training Set	-10.5596
	1373	Training Set	-12.4529
	1374	Training Set	-12.9461
	1375	Training Set	-7.39432
	1376	Training Set	-10.7115
	1377	Training Set	-5.75324
	1378	Training Set	-8.2448
	1379	Training Set	-10.0841
	1380	Training Set	-5.81358
	1381	Training Set	-6.48818
	1382	Training Set	-7.09184
	1383	Training Set	-7.19955
	1384	Training Set	-7.00222
	1385	Training Set	-5.59949
	1386	Training Set	-9.95908
	1387	Training Set	-8.32565
	1388	Training Set	-6.95038
	1389	Training Set	-11.6506
	1390	Training Set	-6.76972
	1391	Training Set	-9.52686
	1392	Training Set	-9.08
	1393	Training Set	-9.56881
	1394	Training Set	-4.54599
	1395	Training Set	-7.54017
	1396	Training Set	-7.05546
	1397	Training Set	-9.56692
	1398	Training Set	-9.84097
	1399	Training Set	-6.31887
	1400	Training Set	-6.54627
	1401	Training Set	-9.21477
	1402	Training Set	-6.5657
	1403	Training Set	-10.4321
	1404	Training Set	-9.85783
	1405	Training Set	-9.56326
	1406	Training Set	-8.62787
	1407	Training Set	-5.43251
	1408	Training Set	-8.49681
	1409	Training Set	-7.46642
	1410	Training Set	-10.9312
	1411	Training Set	-5.7452
	1412	Training Set	-11.1257
	1413	Training Set	-6.91999
	1414	Training Set	-5.26865
	1415	Training Set	-5.35363
	1416	Training Set	-8.61074
	1417	Training Set	-8.54264
	1418	Training Set	-4.43941
	1419	Training Set	-8.17511
	1420	Training Set	-6.794
	1421	Training Set	-7.32517
	1422	Training Set	-7.01228
	1423	Training Set	-8.15148
	1424	Training Set	-7.01962
	1425	Training Set	-9.2507
	1426	Training Set	-7.18664
	1427	Training Set	-7.42885
	1428	Training Set	-6.82111
	1429	Training Set	-7.21618
	1430	Training Set	-6.98836
	1431	Training Set	-8.68195
	1432	Training Set	-12.0312
	1433	Training Set	-7.40269
	1434	Training Set	-7.43979
	1435	Training Set	-9.68737
	1436	Training Set	-9.19769
	1437	Training Set	-7.50803
	1438	Training Set	-5.08507
	1439	Training Set	-7.49225
	1440	Training Set	-7.88893
	1441	Training Set	-6.93364
	1442	Training Set	-8.598
	1443	Training Set	-4.98908
	1444	Training Set	-2.00071
	1445	Training Set	-9.14139
	1446	Training Set	-6.9962
	1447	Training Set	-11.1998
	1448	Training Set	-11.4222
	1449	Training Set	-9.94379
	1450	Training Set	-7.31113
	1451	Training Set	-8.19817
	1452	Training Set	-9.53627
	1453	Training Set	-9.19574
	1454	Training Set	-9.80914
	1455	Training Set	-7.27812
	1456	Training Set	-12.1824
	1457	Training Set	-9.13816
	1458	Training Set	-8.8107
	1459	Training Set	-7.73037
	1460	Training Set	-7.99233
	1461	Training Set	-6.7745
	1462	Training Set	-6.2201
	1463	Training Set	-5.2536
	1464	Training Set	-9.89467
	1465	Training Set	-5.35331
	1466	Training Set	-5.25816
	1467	Training Set	-8.68699
	1468	Training Set	-11.951
	1469	Training Set	-12.1367
	1470	Training Set	-12.0397
	1471	Training Set	-9.47208
	1472	Training Set	-9.04733
	1473	Training Set	-9.16133
	1474	Training Set	-3.23702
	1475	Training Set	-7.21469
	1476	Training Set	-6.49194
	1477	Training Set	-6.21408
	1478	Training Set	-7.07927
	1479	Training Set	-6.84487
	1480	Training Set	-4.63212
	1481	Training Set	-4.93316
	1482	Training Set	-12.237
	1483	Training Set	-7.88167
	1484	Training Set	-7.35461
	1485	Training Set	-7.60991
	1486	Training Set	-7.10448
	1487	Training Set	-8.49275
	1488	Training Set	-6.83431
	1489	Training Set	-9.96957
	1490	Training Set	-11.2644
	1491	Training Set	-9.34996
	1492	Training Set	-11.5873
	1493	Training Set	-9.18475
	1494	Training Set	-10.7707
	1495	Training Set	-11.6954
	1496	Training Set	-10.5696
	1497	Training Set	-7.59668
	1498	Training Set	-12.0352
	1499	Training Set	-11.5138
	1500	Training Set	-9.45979
	1501	Training Set	-9.18903
	1502	Training Set	-5.7378
	1503	Training Set	-13.041
	1504	Training Set	-7.84208
	1505	Training Set	-10.3923
	1506	Training Set	-6.38396
	1507	Training Set	-11.6949
	1508	Training Set	-7.4164
	1509	Training Set	-10.4394
	1510	Training Set	-8.94947
	1511	Training Set	-5.75303
	1512	Training Set	-9.96664
	1513	Training Set	-10.4103
	1514	Training Set	-10.2839
	1515	Training Set	-9.20766
	1516	Training Set	-9.50038
	1517	Training Set	-6.1569
	1518	Training Set	-9.13886
	1519	Training Set	-5.90849
	1520	Training Set	-5.66577
	1521	Training Set	-9.31276
	1522	Training Set	-10.771
	1523	Training Set	-11.1842
	1524	Training Set	-10.4139
	1525	Training Set	-8.87692
	1526	Training Set	-11.4466
	1527	Training Set	-9.92195
	1528	Training Set	-7.77401
	1529	Training Set	-7.88159
	1530	Training Set	-7.31782
	1531	Training Set	-7.39933
	1532	Training Set	-8.02668
	1533	Training Set	-9.32493
	1534	Training Set	-6.29821
	1535	Training Set	-8.18291
	1536	Training Set	-9.603
	1537	Training Set	-5.97278
	1538	Training Set	-6.02049
	1539	Training Set	-6.62036
	1540	Training Set	-9.1267
	1541	Training Set	-9.37541
	1542	Training Set	-9.10298
	1543	Training Set	-10.1148
	1544	Training Set	-11.4119
	1545	Training Set	-10.2861
	1546	Training Set	-8.93927
	1547	Training Set	-5.01168
	1548	Training Set	-6.99032
	1549	Training Set	-13.3292
	1550	Training Set	-9.05205
	1551	Training Set	-10.2502
	1552	Training Set	-8.75565
	1553	Training Set	-8.72909
	1554	Training Set	-9.48329
	1555	Training Set	-7.61399
	1556	Training Set	-7.73259
	1557	Training Set	-7.97374
	1558	Training Set	-6.41754
	1559	Training Set	-9.13357
	1560	Training Set	-10.7276
	1561	Training Set	-9.10332
	1562	Training Set	-8.48297
	1563	Training Set	-10.523
	1564	Training Set	-5.49013
	1565	Training Set	-9.22719
	1566	Training Set	-8.977
	1567	Training Set	-9.31067
	1568	Training Set	-9.18441
	1569	Training Set	-7.9602
	1570	Training Set	-9.2663
	1571	Training Set	-9.66533
	1572	Training Set	-7.98978
	1573	Training Set	-5.88004
	1574	Training Set	-10.2739
	1575	Training Set	-8.20095
	1576	Training Set	-10.6371
	1577	Training Set	-7.63322
	1578	Training Set	-7.95829
	1579	Training Set	-8.68103
	1580	Training Set	-9.37468
	1581	Training Set	-9.8745
	1582	Training Set	-9.10137
	1583	Training Set	-8.486
	1584	Training Set	-8.02836
	1585	Training Set	-12.5332
	1586	Training Set	-12.9099
	1587	Training Set	-12.8522
	1588	Training Set	-7.92169
	1589	Training Set	-10.3724
	1590	Training Set	-8.27036
	1591	Training Set	-9.60712
	1592	Training Set	-6.83827
	1593	Training Set	-11.9162
	1594	Training Set	-11.4121
	1595	Training Set	-9.36671
	1596	Training Set	-8.87265
	1597	Training Set	-8.80737
	1598	Training Set	-6.69444
	1599	Training Set	-7.14928
	1600	Training Set	-9.6055
	1601	Training Set	-8.58863
	1602	Training Set	-8.69828
	1603	Training Set	-8.79049
	1604	Training Set	-12.3704
	1605	Training Set	-7.64024
	1606	Training Set	-8.28403
	1607	Training Set	-10.0539
	1608	Training Set	-9.22468
	1609	Training Set	-5.59573
	1610	Training Set	-9.32492
	1611	Training Set	-8.0176
	1612	Training Set	-10.2256
	1613	Training Set	-9.193
	1614	Training Set	-9.22491
	1615	Training Set	-9.3605
	1616	Training Set	-10.3143
	1617	Training Set	-9.14383
	1618	Training Set	-13.6096
	1619	Training Set	-8.85155
	1620	Training Set	-12.0333
	1621	Training Set	-9.51279
	1622	Training Set	-10.2983
	1623	Training Set	-6.14738
	1624	Training Set	-6.87049
	1625	Training Set	-8.41318
	1626	Training Set	-8.44095
	1627	Training Set	-8.77809
	1628	Training Set	-8.68333
	1629	Training Set	-8.25446
	1630	Training Set	-10.6065
	1631	Training Set	-7.07315
	1632	Training Set	-7.80163
	1633	Training Set	-13.2541
	1634	Training Set	-13.2366
	1635	Training Set	-10.6133
	1636	Training Set	-9.63864
	1637	Training Set	-8.92681
	1638	Training Set	-9.3604
	1639	Training Set	-13.0198
	1640	Training Set	-10.2679
	1641	Training Set	-6.54543
	1642	Training Set	-7.48628
	1643	Training Set	-11.8962
	1644	Training Set	-12.3264
	1645	Training Set	-11.7698
	1646	Training Set	-11.2837
	1647	Training Set	-9.98539
	1648	Training Set	-9.8067
	1649	Training Set	-7.15969
	1650	Training Set	-10.6047
	1651	Training Set	-9.84022
	1652	Training Set	-8.18354
	1653	Training Set	-8.15158
	1654	Training Set	-7.12361
	1655	Training Set	-8.7333
	1656	Training Set	-8.37346
	1657	Training Set	-8.81119
	1658	Training Set	-6.97317
	1659	Training Set	-6.99239
	1660	Training Set	-11.0599
	1661	Training Set	-9.37481
	1662	Training Set	-8.59725
	1663	Training Set	-5.09729
	1664	Training Set	-10.4058
	1665	Training Set	-9.99669
	1666	Training Set	-11.6786
	1667	Training Set	-10.7664
	1668	Training Set	-8.72016
	1669	Training Set	-8.19108
	1670	Training Set	-7.16083
	1671	Training Set	-7.14855
	1672	Training Set	-7.23632
	1673	Training Set	-7.91554
	1674	Training Set	-7.95839
	1675	Training Set	-8.00522
	1676	Training Set	-7.62916
	1677	Training Set	-10.6875
	1678	Training Set	-11.4195
	1679	Training Set	-11.2544
	1680	Training Set	-10.9602
	1681	Training Set	-9.23588
	1682	Training Set	-9.59792
	1683	Training Set	-7.68282
	1684	Training Set	-11.0641
	1685	Training Set	-9.70284
	1686	Training Set	-10.8051
	1687	Training Set	-6.40761
	1688	Training Set	-7.31476
	1689	Training Set	-7.86855
	1690	Training Set	-9.65454
	1691	Training Set	-9.68646
	1692	Training Set	-5.81656
	1693	Training Set	-9.72121
	1694	Training Set	-4.09716
	1695	Training Set	-7.50106
	1696	Training Set	-6.764
	1697	Training Set	-7.14101
	1698	Training Set	-4.32574
	1699	Training Set	-9.19754
	1700	Training Set	-5.72405
	1701	Training Set	-9.44672
	1702	Training Set	-9.94735
	1703	Training Set	-11.1733
	1704	Training Set	-9.3942
	1705	Training Set	-9.3983
	1706	Training Set	-7.97996
	1707	Training Set	-12.2915
	1708	Training Set	-12.2681
	1709	Training Set	-7.71399
	1710	Training Set	-9.18395
	1711	Training Set	-9.9505
	1712	Training Set	-10.3606
	1713	Training Set	-10.5956
	1714	Training Set	-10.0204
	1715	Training Set	-11.9454
	1716	Training Set	-11.0135
	1717	Training Set	-8.35607
	1718	Training Set	-11.3326
	1719	Training Set	-9.21428
	1720	Training Set	-9.05531
	1721	Training Set	-12.4508
	1722	Training Set	-8.42154
	1723	Training Set	-8.38367
	1724	Training Set	-3.84932
	1725	Training Set	-10.733
	1726	Training Set	-8.56744
	1727	Training Set	-8.87226
	1728	Training Set	-8.90519
	1729	Training Set	-8.21811
	1730	Training Set	-6.98466
	1731	Training Set	-7.09044
	1732	Training Set	-5.50559
	1733	Training Set	-6.83051
	1734	Training Set	-8.6488
	1735	Training Set	-13.841
	1736	Training Set	-12.6559
	1737	Training Set	-7.02109
	1738	Training Set	-10.1861
	1739	Training Set	-11.4338
	1740	Training Set	-10.4941
	1741	Training Set	-11.4289
	1742	Training Set	-9.93606
	1743	Training Set	-9.16324
	1744	Training Set	-8.70487
	1745	Training Set	-6.53164
	1746	Training Set	-6.03389
	1747	Training Set	-8.0671
	1748	Training Set	-6.43937
	1749	Training Set	-6.77637
	1750	Training Set	-9.01125
	1751	Training Set	-9.13368
	1752	Training Set	-10.0663
	1753	Training Set	-7.80046
	1754	Training Set	-7.53927
	1755	Training Set	-11.8782
	1756	Training Set	-5.48284
	1757	Training Set	-9.6072
	1758	Training Set	-9.66569
	1759	Training Set	-10.6774
	1760	Training Set	-5.81873
	1761	Training Set	-8.36167
	1762	Training Set	-8.14336
	1763	Training Set	-6.00273
	1764	Training Set	-7.19087
	1765	Training Set	-5.77538
	1766	Training Set	-6.47997
	1767	Training Set	-9.04
	1768	Training Set	-6.91049
	1769	Training Set	-7.23019
	1770	Training Set	-8.93449
	1771	Training Set	-7.74884
	1772	Training Set	-7.84086
	1773	Training Set	-7.90294
	1774	Training Set	-9.23345
	1775	Training Set	-8.2884
	1776	Training Set	-7.0709
	1777	Training Set	-7.91005
	1778	Training Set	-6.42443
	1779	Training Set	-7.60943
	1780	Training Set	-5.43132
	1781	Training Set	-5.79296
	1782	Training Set	-6.62937
	1783	Training Set	-6.66038
	1784	Training Set	-8.71642
	1785	Training Set	-8.79856
	1786	Training Set	-6.49239
	1787	Training Set	-10.6552
	1788	Training Set	-8.49305
	1789	Training Set	-11.0893
	1790	Training Set	-6.86074
	1791	Training Set	-7.15593
	1792	Training Set	-8.74469
	1793	Training Set	-9.23334
	1794	Training Set	-8.3179
	1795	Training Set	-8.90684
	1796	Training Set	-8.05464
	1797	Training Set	-11.717
	1798	Training Set	-5.32312
	1799	Training Set	-9.1068
	1800	Training Set	-8.44972
	1801	Training Set	-7.80167
	1802	Training Set	-9.28107
	1803	Training Set	-9.32989
	1804	Training Set	-11.4105
	1805	Training Set	-10.4631
	1806	Training Set	-7.76845
	1807	Training Set	-11.8994
	1808	Training Set	-6.17782
	1809	Training Set	-8.24651
	1810	Training Set	-8.72816
	1811	Training Set	-8.80218
	1812	Training Set	-8.33075
	1813	Training Set	-9.02931
	1814	Training Set	-9.62466
	1815	Training Set	-9.36745
	1816	Training Set	-14.3769
	1817	Training Set	-7.17085
	1818	Training Set	-6.91785
	1819	Training Set	-6.33168
	1820	Training Set	-7.8079
	1821	Training Set	-6.30058
	1822	Training Set	-8.0924
	1823	Training Set	-9.66748
	1824	Training Set	-6.88369
	1825	Training Set	-6.05861
	1826	Training Set	-6.35915
	1827	Training Set	-6.31362
	1828	Training Set	-4.73389
	1829	Training Set	-6.17738
	1830	Training Set	-3.59946
	1831	Training Set	-3.84098
	1832	Training Set	-4.23838
	1833	Training Set	-5.77113
	1834	Training Set	-3.80275
	1835	Training Set	-7.9177
	1836	Training Set	-8.77644
	1837	Training Set	-6.41228
	1838	Training Set	-10.6952
	1839	Training Set	-6.36935
	1840	Training Set	-7.69941
	1841	Training Set	-4.70716
	1842	Training Set	-4.02485
	1843	Training Set	-6.2146
	1844	Training Set	-3.49161
	1845	Training Set	-11.8634
	1846	Training Set	-9.49517
	1847	Training Set	-8.6178
	1848	Training Set	-9.28483
	1849	Training Set	-13.5239
	1850	Training Set	-8.73393
	1851	Training Set	-10.8533
	1852	Training Set	-7.53004
	1853	Training Set	-8.8243
	1854	Training Set	-4.99748
	1855	Training Set	-5.95868
	1856	Training Set	-5.68598
	1857	Training Set	-10.9547
	1858	Training Set	-7.49099
	1859	Training Set	-7.54902
	1860	Training Set	-9.18914
	1861	Training Set	-9.59651
	1862	Training Set	-9.65809
	1863	Training Set	-10.5256
	1864	Training Set	-10.3924
	1865	Training Set	-7.86373
	1866	Training Set	-7.45312
	1867	Training Set	-8.85099
	1868	Training Set	-7.03941
	1869	Training Set	-6.01832
	1870	Training Set	-13.2353
	1871	Training Set	-12.3484
	1872	Training Set	-6.89599
	1873	Training Set	-13.2671
	1874	Training Set	-9.64021
	1875	Training Set	-5.3407
	1876	Training Set	-9.78509
	1877	Training Set	-9.41989
	1878	Training Set	-10.6932
	1879	Training Set	-10.7377
	1880	Training Set	-10.3712
	1881	Training Set	-11.1314
	1882	Training Set	-9.70825
	1883	Training Set	-6.33037
	1884	Training Set	-9.39473
	1885	Training Set	-7.49924
	1886	Training Set	-10.6367
	1887	Training Set	-8.75229
	1888	Training Set	-6.69886
	1889	Training Set	-9.1122
	1890	Training Set	-9.08151
	1891	Training Set	-9.29644
	1892	Training Set	-9.30282
	1893	Training Set	-8.64785
	1894	Training Set	-7.88318
	1895	Training Set	-9.7245
	1896	Training Set	-9.43955
	1897	Training Set	-9.17923
	1898	Training Set	-8.68985
	1899	Training Set	-7.52402
	1900	Training Set	-7.38047
	1901	Training Set	-10.1462
	1902	Training Set	-9.67554
	1903	Training Set	-11.123
	1904	Training Set	-9.72385
	1905	Training Set	-9.20686
	1906	Training Set	-5.17443
	1907	Training Set	-5.08145
	1908	Training Set	-12.1248
	1909	Training Set	-9.36612
	1910	Training Set	-9.31485
	1911	Training Set	-8.70054
	1912	Training Set	-8.15851
	1913	Training Set	-9.78363
	1914	Training Set	-10.7172
	1915	Training Set	-12.1958
	1916	Training Set	-7.40264
	1917	Training Set	-7.40509
	1918	Training Set	-4.4184
	1919	Training Set	-12.4123
	1920	Training Set	-11.575
	1921	Training Set	-7.81342
	1922	Training Set	-12.6626
	1923	Training Set	-11.8796
	1924	Training Set	-4.03948
	1925	Training Set	-6.53873
	1926	Training Set	-8.22027
	1927	Training Set	-8.60579
	1928	Training Set	-8.08457
	1929	Training Set	-9.09312
	1930	Training Set	-9.45634
	1931	Training Set	-8.83464
	1932	Training Set	-8.55479
	1933	Training Set	-9.14351
	1934	Training Set	-9.56536
	1935	Training Set	-8.25769
	1936	Training Set	-4.99092
	1937	Training Set	-13.0288
	1938	Training Set	-8.52585
	1939	Training Set	-8.11424
	1940	Training Set	-9.606
	1941	Training Set	-11.0759
	1942	Training Set	-8.52161
	1943	Training Set	-8.74682
	1944	Training Set	-11.7287
	1945	Training Set	-8.06862
	1946	Training Set	-7.01894
	1947	Training Set	-8.05983
	1948	Training Set	-8.09304
	1949	Training Set	-8.26276
	1950	Training Set	-8.74943
	1951	Training Set	-8.51963
	1952	Training Set	-8.48223
	1953	Training Set	-8.77889
	1954	Training Set	-6.60818
	1955	Training Set	-4.02507
	1956	Training Set	-11.7606
	1957	Training Set	-8.35924
	1958	Training Set	-6.64604
	1959	Training Set	-5.95357
	1960	Training Set	-6.41147
	1961	Training Set	-10.3159
	1962	Training Set	-15.6584
	1963	Training Set	-6.71237
	1964	Training Set	-5.85141
	1965	Training Set	-6.91648
	1966	Training Set	-8.27165
	1967	Training Set	-5.9639
	1968	Training Set	-5.7943
	1969	Training Set	-5.65505
	1970	Training Set	-6.29807
	1971	Training Set	-7.74452
	1972	Training Set	-5.76676
	1973	Training Set	-8.8523
	1974	Training Set	-6.43382
	1975	Training Set	-5.78664
	1976	Training Set	-6.3838
	1977	Training Set	-13.1049
	1978	Training Set	-6.41603
	1979	Training Set	-12.5054
	1980	Training Set	-7.61416
	1981	Training Set	-8.08114
	1982	Training Set	-8.20598
	1983	Training Set	-8.02856
	1984	Training Set	-9.44141
	1985	Training Set	-10.9261
	1986	Training Set	-12.1271
	1987	Training Set	-9.45068
	1988	Training Set	-4.47473
	1989	Training Set	-7.98699
	1990	Training Set	-8.80357
	1991	Training Set	-9.90821
	1992	Training Set	-8.686
	1993	Training Set	-10.4934
	1994	Training Set	-10.5321
	1995	Training Set	-5.93423
	1996	Training Set	-7.04979
	1997	Training Set	-8.51716
	1998	Training Set	-5.96454
[truncated: 31,889 more rows]

## Sheet: Figure 3c
Figure 3c
		Interaction type	Interaction information	Counts
		Hydropobic interaction	With	1
		Hydropobic interaction	With	3
		Hydropobic interaction	With	1
		Hydropobic interaction	With	3
		Hydropobic interaction	With	7
		Hydropobic interaction	With	1
		Hydropobic interaction	With	2
		Hydropobic interaction	With	6
		Hydropobic interaction	With	5
		Hydropobic interaction	With	1
		Hydropobic interaction	With	3
		Hydropobic interaction	With	4
		Hydropobic interaction	With	6
		Hydropobic interaction	With	3
		Hydropobic interaction	With	1
		Hydropobic interaction	With	8
		Hydropobic interaction	With	6
		Hydropobic interaction	With	10
		Hydropobic interaction	With	2
		Hydropobic interaction	With	6
		Hydropobic interaction	With	3
		Hydropobic interaction	With	6
		Hydropobic interaction	With	7
		Hydropobic interaction	With	7
		Hydropobic interaction	With	2
		Hydropobic interaction	With	4
		Hydropobic interaction	With	1
		Hydropobic interaction	With	5
		Hydropobic interaction	With	11
		Hydropobic interaction	With	1
		Hydropobic interaction	With	7
		Hydropobic interaction	With	6
		Hydropobic interaction	With	4
		Hydropobic interaction	With	11
		Hydropobic interaction	With	2
		Hydropobic interaction	With	8
		Hydropobic interaction	With	3
		Hydropobic interaction	With	4
		Hydropobic interaction	With	4
		Hydropobic interaction	With	0
		Hydropobic interaction	With	4
		Hydropobic interaction	With	4
		Hydropobic interaction	With	7
		Hydropobic interaction	With	6
		Hydropobic interaction	With	10
		Hydropobic interaction	With	3
		Hydropobic interaction	With	13
		Hydropobic interaction	With	6
		Hydropobic interaction	With	4
		Hydropobic interaction	With	0
		Hydropobic interaction	With	9
		Hydropobic interaction	With	3
		Hydropobic interaction	With	2
		Hydropobic interaction	With	3
		Hydropobic interaction	With	9
		Hydropobic interaction	With	5
		Hydropobic interaction	With	8
		Hydropobic interaction	With	0
		Hydropobic interaction	With	9
		Hydropobic interaction	With	1
		Hydropobic interaction	With	8
		Hydropobic interaction	With	2
		Hydropobic interaction	With	1
		Hydropobic interaction	With	5
		Hydropobic interaction	With	11
		Hydropobic interaction	With	4
		Hydropobic interaction	With	10
		Hydropobic interaction	With	7
		Hydropobic interaction	With	6
		Hydropobic interaction	With	0
		Hydropobic interaction	With	4
		Hydropobic interaction	With	2
		Hydropobic interaction	With	11
		Hydropobic interaction	With	5
		Hydropobic interaction	With	2
		Hydropobic interaction	With	8
		Hydropobic interaction	With	3
		Hydropobic interaction	With	0
		Hydropobic interaction	With	4
		Hydropobic interaction	With	4
		Hydropobic interaction	With	0
		Hydropobic interaction	With	8
		Hydropobic interaction	With	1
		Hydropobic interaction	With	1
		Hydropobic interaction	With	9
		Hydropobic interaction	With	6
		Hydropobic interaction	With	3
		Hydropobic interaction	With	5
		Hydropobic interaction	With	5
		Hydropobic interaction	With	7
		Hydropobic interaction	With	7
		Hydropobic interaction	With	3
		Hydropobic interaction	With	10
		Hydropobic interaction	With	4
		Hydropobic interaction	With	2
		Hydropobic interaction	With	6
		Hydropobic interaction	With	4
		Hydropobic interaction	With	12
		Hydropobic interaction	With	6
		Hydropobic interaction	With	5
		Hydropobic interaction	With	4
		Hydropobic interaction	With	0
		Hydropobic interaction	With	12
		Hydropobic interaction	With	4
		Hydropobic interaction	With	2
		Hydropobic interaction	With	4
		Hydropobic interaction	With	4
		Hydropobic interaction	With	2
		Hydropobic interaction	With	7
		Hydropobic interaction	With	4
		Hydropobic interaction	With	15
		Hydropobic interaction	With	3
		Hydropobic interaction	With	5
		Hydropobic interaction	With	1
		Hydropobic interaction	With	11
		Hydropobic interaction	With	3
		Hydropobic interaction	With	1
		Hydropobic interaction	With	2
		Hydropobic interaction	With	1
		Hydropobic interaction	With	1
		Hydropobic interaction	With	9
		Hydropobic interaction	With	3
		Hydropobic interaction	With	0
		Hydropobic interaction	With	2
		Hydropobic interaction	With	7
		Hydropobic interaction	With	5
		Hydropobic interaction	With	7
		Hydropobic interaction	With	7
		Hydropobic interaction	With	4
		Hydropobic interaction	With	8
		Hydropobic interaction	With	10
		Hydropobic interaction	With	3
		Hydropobic interaction	With	5
		Hydropobic interaction	With	4
		Hydropobic interaction	With	2
		Hydropobic interaction	With	5
		Hydropobic interaction	With	6
		Hydropobic interaction	With	0
		Hydropobic interaction	With	2
		Hydropobic interaction	With	2
		Hydropobic interaction	With	3
		Hydropobic interaction	With	9
		Hydropobic interaction	With	15
		Hydropobic interaction	With	4
		Hydropobic interaction	With	3
		Hydropobic interaction	With	4
		Hydropobic interaction	With	1
		Hydropobic interaction	With	5
		Hydropobic interaction	With	4
		Hydropobic interaction	With	2
		Hydropobic interaction	With	7
		Hydropobic interaction	With	5
		Hydropobic interaction	With	6
		Hydropobic interaction	With	5
		Hydropobic interaction	With	3
		Hydropobic interaction	With	1
		Hydropobic interaction	With	9
		Hydropobic interaction	With	0
		Hydropobic interaction	With	4
		Hydropobic interaction	With	5
		Hydropobic interaction	With	6
		Hydropobic interaction	With	7
		Hydropobic interaction	With	2
		Hydropobic interaction	With	4
		Hydropobic interaction	With	13
		Hydropobic interaction	With	4
		Hydropobic interaction	With	1
		Hydropobic interaction	With	3
		Hydropobic interaction	With	5
		Hydropobic interaction	With	5
		Hydropobic interaction	With	0
		Hydropobic interaction	With	10
		Hydropobic interaction	With	1
		Hydropobic interaction	With	11
		Hydropobic interaction	With	4
		Hydropobic interaction	With	0
		Hydropobic interaction	With	9
		Hydropobic interaction	With	1
		Hydropobic interaction	With	2
		Hydropobic interaction	With	2
		Hydropobic interaction	With	9
		Hydropobic interaction	With	7
		Hydropobic interaction	With	7
		Hydropobic interaction	With	14
		Hydropobic interaction	With	3
		Hydropobic interaction	With	12
		Hydropobic interaction	With	1
		Hydropobic interaction	With	9
		Hydropobic interaction	With	2
		Hydropobic interaction	With	6
		Hydropobic interaction	With	3
		Hydropobic interaction	With	3
		Hydropobic interaction	With	5
		Hydropobic interaction	With	4
		Hydropobic interaction	With	10
		Hydropobic interaction	With	13
		Hydropobic interaction	With	10
		Hydropobic interaction	With	6
		Hydropobic interaction	With	0
		Hydropobic interaction	With	2
		Hydropobic interaction	With	13
		Hydropobic interaction	With	4
		Hydropobic interaction	With	2
		Hydropobic interaction	With	11
		Hydropobic interaction	With	1
		Hydropobic interaction	With	2
		Hydropobic interaction	With	11
		Hydropobic interaction	With	2
		Hydropobic interaction	With	0
		Hydropobic interaction	With	8
		Hydropobic interaction	With	10
		Hydropobic interaction	With	1
		Hydropobic interaction	With	6
		Hydropobic interaction	With	14
		Hydropobic interaction	With	20
		Hydropobic interaction	With	0
		Hydropobic interaction	With	2
		Hydropobic interaction	With	3
		Hydropobic interaction	With	0
		Hydropobic interaction	With	1
		Hydropobic interaction	With	0
		Hydropobic interaction	With	9
		Hydropobic interaction	With	2
		Hydropobic interaction	With	8
		Hydropobic interaction	With	8
		Hydropobic interaction	With	4
		Hydropobic interaction	With	3
		Hydropobic interaction	With	3
		Hydropobic interaction	With	7
		Hydropobic interaction	With	6
		Hydropobic interaction	With	0
		Hydropobic interaction	With	0
		Hydropobic interaction	With	16
		Hydropobic interaction	With	14
		Hydropobic interaction	With	1
		Hydropobic interaction	With	2
		Hydropobic interaction	With	4
		Hydropobic interaction	With	4
		Hydropobic interaction	With	7
		Hydropobic interaction	With	10
		Hydropobic interaction	With	1
		Hydropobic interaction	With	2
		Hydropobic interaction	With	8
		Hydropobic interaction	With	8
		Hydropobic interaction	With	5
		Hydropobic interaction	With	5
		Hydropobic interaction	With	7
		Hydropobic interaction	With	1
		Hydropobic interaction	With	9
		Hydropobic interaction	With	4
		Hydropobic interaction	With	0
		Hydropobic interaction	With	6
		Hydropobic interaction	With	4
		Hydropobic interaction	With	3
		Hydropobic interaction	With	13
		Hydropobic interaction	With	11
		Hydropobic interaction	With	10
		Hydropobic interaction	With	3
		Hydropobic interaction	With	1
		Hydropobic interaction	With	2
		Hydropobic interaction	With	2
		Hydropobic interaction	With	6
		Hydropobic interaction	With	11
		Hydropobic interaction	With	3
		Hydropobic interaction	With	3
		Hydropobic interaction	With	10
		Hydropobic interaction	With	4
		Hydropobic interaction	With	10
		Hydropobic interaction	With	3
		Hydropobic interaction	With	9
		Hydropobic interaction	With	1
		Hydropobic interaction	With	5
		Hydropobic interaction	With	1
		Hydropobic interaction	With	3
		Hydropobic interaction	With	5
		Hydropobic interaction	With	9
		Hydropobic interaction	With	3
		Hydropobic interaction	With	15
		Hydropobic interaction	With	3
		Hydropobic interaction	With	0
		Hydropobic interaction	With	1
		Hydropobic interaction	With	1
		Hydropobic interaction	With	1
		Hydropobic interaction	With	2
		Hydropobic interaction	With	2
		Hydropobic interaction	With	1
		Hydropobic interaction	With	8
		Hydropobic interaction	With	3
		Hydropobic interaction	With	7
		Hydropobic interaction	With	0
		Hydropobic interaction	With	2
		Hydropobic interaction	With	12
		Hydropobic interaction	With	7
		Hydropobic interaction	With	5
		Hydropobic interaction	With	8
		Hydropobic interaction	With	2
		Hydropobic interaction	With	2
		Hydropobic interaction	With	15
		Hydropobic interaction	With	9
		Hydropobic interaction	With	0
		Hydropobic interaction	With	3
		Hydropobic interaction	With	6
		Hydropobic interaction	With	4
		Hydropobic interaction	With	4
		Hydropobic interaction	With	0
		Hydropobic interaction	With	6
		Hydropobic interaction	With	6
		Hydropobic interaction	With	0
		Hydropobic interaction	With	4
		Hydropobic interaction	With	14
		Hydropobic interaction	With	5
		Hydropobic interaction	With	4
		Hydropobic interaction	With	2
		Hydropobic interaction	With	4
		Hydropobic interaction	With	18
		Hydropobic interaction	With	1
		Hydropobic interaction	With	2
		Hydropobic interaction	With	6
		Hydropobic interaction	With	2
		Hydropobic interaction	With	14
		Hydropobic interaction	With	2
		Hydropobic interaction	With	6
		Hydropobic interaction	With	4
		Hydropobic interaction	With	0
		Hydropobic interaction	With	4
		Hydropobic interaction	With	6
		Hydropobic interaction	With	2
		Hydropobic interaction	With	8
		Hydropobic interaction	With	4
		Hydropobic interaction	With	11
		Hydropobic interaction	With	7
		Hydropobic interaction	With	0
		Hydropobic interaction	With	4
		Hydropobic interaction	With	2
		Hydropobic interaction	With	12
		Hydropobic interaction	With	1
		Hydropobic interaction	With	6
		Hydropobic interaction	With	1
		Hydropobic interaction	With	1
		Hydropobic interaction	With	5
		Hydropobic interaction	With	5
		Hydropobic interaction	With	11
		Hydropobic interaction	With	13
		Hydropobic interaction	With	5
		Hydropobic interaction	With	0
		Hydropobic interaction	With	4
		Hydropobic interaction	With	11
		Hydropobic interaction	With	1
		Hydropobic interaction	With	6
		Hydropobic interaction	With	3
		Hydropobic interaction	With	10
		Hydropobic interaction	With	2
		Hydropobic interaction	With	3
		Hydropobic interaction	With	5
		Hydropobic interaction	With	3
		Hydropobic interaction	With	5
		Hydropobic interaction	With	9
		Hydropobic interaction	With	8
		Hydropobic interaction	With	6
		Hydropobic interaction	With	3
		Hydropobic interaction	With	7
		Hydropobic interaction	With	1
		Hydropobic interaction	With	4
		Hydropobic interaction	With	0
		Hydropobic interaction	With	12
		Hydropobic interaction	With	12
		Hydropobic interaction	With	6
		Hydropobic interaction	With	5
		Hydropobic interaction	With	4
		Hydropobic interaction	With	0
		Hydropobic interaction	With	2
		Hydropobic interaction	With	7
		Hydropobic interaction	With	3
		Hydropobic interaction	With	4
		Hydropobic interaction	With	5
		Hydropobic interaction	With	10
		Hydropobic interaction	With	3
		Hydropobic interaction	With	2
		Hydropobic interaction	With	3
		Hydropobic interaction	With	10
		Hydropobic interaction	With	5
		Hydropobic interaction	With	2
		Hydropobic interaction	With	3
		Hydropobic interaction	With	4
		Hydropobic interaction	With	2
		Hydropobic interaction	With	5
		Hydropobic interaction	With	6
		Hydropobic interaction	With	6
		Hydropobic interaction	With	11
		Hydropobic interaction	With	6
		Hydropobic interaction	With	1
		Hydropobic interaction	With	10
		Hydropobic interaction	With	5
		Hydropobic interaction	With	5
		Hydropobic interaction	With	5
		Hydropobic interaction	With	8
		Hydropobic interaction	With	7
		Hydropobic interaction	With	2
		Hydropobic interaction	With	9
		Hydropobic interaction	With	1
		Hydropobic interaction	With	5
		Hydropobic interaction	With	6
		Hydropobic interaction	With	4
		Hydropobic interaction	With	7
		Hydropobic interaction	With	5
		Hydropobic interaction	With	5
		Hydropobic interaction	With	4
		Hydropobic interaction	With	4
		Hydropobic interaction	With	6
		Hydropobic interaction	With	11
		Hydropobic interaction	With	1
		Hydropobic interaction	With	2
		Hydropobic interaction	With	1
		Hydropobic interaction	With	3
		Hydropobic interaction	With	8
		Hydropobic interaction	With	7
		Hydropobic interaction	With	9
		Hydropobic interaction	With	6
		Hydropobic interaction	With	2
		Hydropobic interaction	With	9
		Hydropobic interaction	With	6
		Hydropobic interaction	With	4
		Hydropobic interaction	With	9
		Hydropobic interaction	With	0
		Hydropobic interaction	With	13
		Hydropobic interaction	With	7
		Hydropobic interaction	With	2
		Hydropobic interaction	With	3
		Hydropobic interaction	With	9
		Hydropobic interaction	With	9
		Hydropobic interaction	With	2
		Hydropobic interaction	With	5
		Hydropobic interaction	With	5
		Hydropobic interaction	With	5
		Hydropobic interaction	With	5
		Hydropobic interaction	With	6
		Hydropobic interaction	With	7
		Hydropobic interaction	With	6
		Hydropobic interaction	With	10
		Hydropobic interaction	With	2
		Hydropobic interaction	With	7
		Hydropobic interaction	With	3
		Hydropobic interaction	With	7
		Hydropobic interaction	With	8
		Hydropobic interaction	With	4
		Hydropobic interaction	With	6
		Hydropobic interaction	With	3
		Hydropobic interaction	With	5
		Hydropobic interaction	With	5
		Hydropobic interaction	With	9
		Hydropobic interaction	With	1
		Hydropobic interaction	With	1
		Hydropobic interaction	With	9
		Hydropobic interaction	With	12
		Hydropobic interaction	With	6
		Hydropobic interaction	With	5
		Hydropobic interaction	With	8
		Hydropobic interaction	With	5
		Hydropobic interaction	With	5
		Hydropobic interaction	With	5
		Hydropobic interaction	With	13
		Hydropobic interaction	With	17
		Hydropobic interaction	With	2
		Hydropobic interaction	With	2
		Hydropobic interaction	With	4
		Hydropobic interaction	With	4
		Hydropobic interaction	With	6
		Hydropobic interaction	With	9
		Hydropobic interaction	With	6
		Hydropobic interaction	With	1
		Hydropobic interaction	With	3
		Hydropobic interaction	With	4
		Hydropobic interaction	With	13
		Hydropobic interaction	With	5
		Hydropobic interaction	With	19
		Hydropobic interaction	With	13
		Hydropobic interaction	With	3
		Hydropobic interaction	With	1
		Hydropobic interaction	With	7
		Hydropobic interaction	With	3
		Hydropobic interaction	With	10
		Hydropobic interaction	With	2
		Hydropobic interaction	With	7
		Hydropobic interaction	With	5
		Hydropobic interaction	With	9
		Hydropobic interaction	With	12
		Hydropobic interaction	With	3
		Hydropobic interaction	With	10
		Hydropobic interaction	With	3
		Hydropobic interaction	With	3
		Hydropobic interaction	With	3
		Hydropobic interaction	With	7
		Hydropobic interaction	With	12
		Hydropobic interaction	With	6
		Hydropobic interaction	With	6
		Hydropobic interaction	With	5
		Hydropobic interaction	With	1
		Hydropobic interaction	With	1
		Hydropobic interaction	With	5
		Hydropobic interaction	With	8
		Hydropobic interaction	With	1
		Hydropobic interaction	With	1
		Hydropobic interaction	With	8
		Hydropobic interaction	With	5
		Hydropobic interaction	With	9
		Hydropobic interaction	With	5
		Hydropobic interaction	With	8
		Hydropobic interaction	With	13
		Hydropobic interaction	With	17
		Hydropobic interaction	With	11
		Hydropobic interaction	With	5
		Hydropobic interaction	With	3
		Hydropobic interaction	With	6
		Hydropobic interaction	With	4
		Hydropobic interaction	With	2
		Hydropobic interaction	With	2
		Hydropobic interaction	With	8
		Hydropobic interaction	With	2
		Hydropobic interaction	With	3
		Hydropobic interaction	With	4
		Hydropobic interaction	With	2
		Hydropobic interaction	With	7
		Hydropobic interaction	With	6
		Hydropobic interaction	With	5
		Hydropobic interaction	With	7
		Hydropobic interaction	With	7
		Hydropobic interaction	With	1
		Hydropobic interaction	With	12
		Hydropobic interaction	With	1
		Hydropobic interaction	With	4
		Hydropobic interaction	With	4
		Hydropobic interaction	With	12
		Hydropobic interaction	With	6
		Hydropobic interaction	With	5
		Hydropobic interaction	With	11
		Hydropobic interaction	With	13
		Hydropobic interaction	With	9
		Hydropobic interaction	With	3
		Hydropobic interaction	With	1
		Hydropobic interaction	With	3
		Hydropobic interaction	With	14
		Hydropobic interaction	With	3
		Hydropobic interaction	With	10
		Hydropobic interaction	With	10
		Hydropobic interaction	With	5
		Hydropobic interaction	With	9
		Hydropobic interaction	With	11
		Hydropobic interaction	With	1
		Hydropobic interaction	With	5
		Hydropobic interaction	With	10
		Hydropobic interaction	With	1
		Hydropobic interaction	With	0
		Hydropobic interaction	With	13
		Hydropobic interaction	With	8
		Hydropobic interaction	With	5
		Hydropobic interaction	With	7
		Hydropobic interaction	With	4
		Hydropobic interaction	With	5
		Hydropobic interaction	With	5
		Hydropobic interaction	With	2
		Hydropobic interaction	With	7
		Hydropobic interaction	With	3
		Hydropobic interaction	With	10
		Hydropobic interaction	With	3
		Hydropobic interaction	With	3
		Hydropobic interaction	With	16
		Hydropobic interaction	With	0
		Hydropobic interaction	With	8
		Hydropobic interaction	With	7
		Hydropobic interaction	With	2
		Hydropobic interaction	With	3
		Hydropobic interaction	With	2
		Hydropobic interaction	With	4
		Hydropobic interaction	With	11
		Hydropobic interaction	With	13
		Hydropobic interaction	With	11
		Hydropobic interaction	With	3
		Hydropobic interaction	With	3
		Hydropobic interaction	With	7
		Hydropobic interaction	With	10
		Hydropobic interaction	With	5
		Hydropobic interaction	With	12
		Hydropobic interaction	With	3
		Hydropobic interaction	With	5
		Hydropobic interaction	With	6
		Hydropobic interaction	With	4
		Hydropobic interaction	With	7
		Hydropobic interaction	With	11
		Hydropobic interaction	With	11
		Hydropobic interaction	With	0
		Hydropobic interaction	With	11
		Hydropobic interaction	With	4
		Hydropobic interaction	With	4
		Hydropobic interaction	With	12
		Hydropobic interaction	With	10
		Hydropobic interaction	With	4
		Hydropobic interaction	With	2
		Hydropobic interaction	With	10
		Hydropobic interaction	With	9
		Hydropobic interaction	With	2
		Hydropobic interaction	With	2
		Hydropobic interaction	With	2
		Hydropobic interaction	With	8
		Hydropobic interaction	With	2
		Hydropobic interaction	With	11
		Hydropobic interaction	With	4
		Hydropobic interaction	With	12
		Hydropobic interaction	With	8
		Hydropobic interaction	With	8
		Hydropobic interaction	With	2
		Hydropobic interaction	With	6
		Hydropobic interaction	With	14
		Hydropobic interaction	With	6
		Hydropobic interaction	With	5
		Hydropobic interaction	With	3
		Hydropobic interaction	With	4
		Hydropobic interaction	With	0
		Hydropobic interaction	With	13
		Hydropobic interaction	With	2
		Hydropobic interaction	With	8
		Hydropobic interaction	With	8
		Hydropobic interaction	With	4
		Hydropobic interaction	With	6
		Hydropobic interaction	With	9
		Hydropobic interaction	With	6
		Hydropobic interaction	With	11
		Hydropobic interaction	With	4
		Hydropobic interaction	With	8
		Hydropobic interaction	With	1
		Hydropobic interaction	With	2
		Hydropobic interaction	With	7
		Hydropobic interaction	With	9
		Hydropobic interaction	With	8
		Hydropobic interaction	With	1
		Hydropobic interaction	With	5
		Hydropobic interaction	With	10
		Hydropobic interaction	With	2
		Hydropobic interaction	With	7
		Hydropobic interaction	With	14
		Hydropobic interaction	With	1
		Hydropobic interaction	With	8
		Hydropobic interaction	With	5
		Hydropobic interaction	With	2
		Hydropobic interaction	With	5
		Hydropobic interaction	With	15
		Hydropobic interaction	With	8
		Hydropobic interaction	With	11
		Hydropobic interaction	With	7
		Hydropobic interaction	With	6
		Hydropobic interaction	With	2
		Hydropobic interaction	With	7
		Hydropobic interaction	With	9
		Hydropobic interaction	With	5
		Hydropobic interaction	With	11
		Hydropobic interaction	With	9
		Hydropobic interaction	With	3
		Hydropobic interaction	With	7
		Hydropobic interaction	With	4
		Hydropobic interaction	With	3
		Hydropobic interaction	With	16
		Hydropobic interaction	With	0
		Hydropobic interaction	With	4
		Hydropobic interaction	With	8
		Hydropobic interaction	With	13
		Hydropobic interaction	With	5
		Hydropobic interaction	With	7
		Hydropobic interaction	With	4
		Hydropobic interaction	With	4
		Hydropobic interaction	With	3
		Hydropobic interaction	With	9
		Hydropobic interaction	With	2
		Hydropobic interaction	With	6
		Hydropobic interaction	With	12
		Hydropobic interaction	With	11
		Hydropobic interaction	With	11
		Hydropobic interaction	With	9
		Hydropobic interaction	With	3
		Hydropobic interaction	With	0
		Hydropobic interaction	With	6
		Hydropobic interaction	With	12
		Hydropobic interaction	With	1
		Hydropobic interaction	With	0
		Hydropobic interaction	With	10
		Hydropobic interaction	With	8
		Hydropobic interaction	With	1
		Hydropobic interaction	With	5
		Hydropobic interaction	With	1
		Hydropobic interaction	With	12
		Hydropobic interaction	With	4
		Hydropobic interaction	With	9
		Hydropobic interaction	With	13
		Hydropobic interaction	With	8
		Hydropobic interaction	With	7
		Hydropobic interaction	With	4
		Hydropobic interaction	With	0
		Hydropobic interaction	With	7
		Hydropobic interaction	With	15
		Hydropobic interaction	With	11
		Hydropobic interaction	With	5
		Hydropobic interaction	With	5
		Hydropobic interaction	With	5
		Hydropobic interaction	With	5
		Hydropobic interaction	With	4
		Hydropobic interaction	With	13
		Hydropobic interaction	With	0
		Hydropobic interaction	With	5
		Hydropobic interaction	With	6
		Hydropobic interaction	With	9
		Hydropobic interaction	With	8
		Hydropobic interaction	With	5
		Hydropobic interaction	With	4
		Hydropobic interaction	With	2
		Hydropobic interaction	With	1
		Hydropobic interaction	With	5
		Hydropobic interaction	With	2
		Hydropobic interaction	With	4
		Hydropobic interaction	With	9
		Hydropobic interaction	With	11
		Hydropobic interaction	With	8
		Hydropobic interaction	With	1
		Hydropobic interaction	With	2
		Hydropobic interaction	With	6
		Hydropobic interaction	With	8
		Hydropobic interaction	With	6
		Hydropobic interaction	With	11
		Hydropobic interaction	With	11
		Hydropobic interaction	With	2
		Hydropobic interaction	With	12
		Hydropobic interaction	With	12
		Hydropobic interaction	With	4
		Hydropobic interaction	With	13
		Hydropobic interaction	With	12
		Hydropobic interaction	With	11
		Hydropobic interaction	With	0
		Hydropobic interaction	With	9
		Hydropobic interaction	With	5
		Hydropobic interaction	With	8
		Hydropobic interaction	With	4
		Hydropobic interaction	With	11
		Hydropobic interaction	With	2
		Hydropobic interaction	With	8
		Hydropobic interaction	With	1
		Hydropobic interaction	With	1
		Hydropobic interaction	With	4
		Hydropobic interaction	With	4
		Hydropobic interaction	With	10
		Hydropobic interaction	With	0
		Hydropobic interaction	With	9
		Hydropobic interaction	With	8
		Hydropobic interaction	With	8
		Hydropobic interaction	With	1
		Hydropobic interaction	With	4
		Hydropobic interaction	With	10
		Hydropobic interaction	With	3
		Hydropobic interaction	With	3
		Hydropobic interaction	With	4
		Hydropobic interaction	With	5
		Hydropobic interaction	With	5
		Hydropobic interaction	With	10
		Hydropobic interaction	With	8
		Hydropobic interaction	With	1
		Hydropobic interaction	With	8
		Hydropobic interaction	With	4
		Hydropobic interaction	With	4
		Hydropobic interaction	With	4
		Hydropobic interaction	With	1
		Hydropobic interaction	With	2
		Hydropobic interaction	With	4
		Hydropobic interaction	With	8
		Hydropobic interaction	With	7
		Hydropobic interaction	With	5
		Hydropobic interaction	With	6
		Hydropobic interaction	With	9
		Hydropobic interaction	With	4
		Hydropobic interaction	With	1
		Hydropobic interaction	With	9
		Hydropobic interaction	With	2
		Hydropobic interaction	With	16
		Hydropobic interaction	With	5
		Hydropobic interaction	With	2
		Hydropobic interaction	With	0
		Hydropobic interaction	With	12
		Hydropobic interaction	With	11
		Hydropobic interaction	With	5
		Hydropobic interaction	With	3
		Hydropobic interaction	With	6
		Hydropobic interaction	With	5
		Hydropobic interaction	With	13
		Hydropobic interaction	With	2
		Hydropobic interaction	With	13
		Hydropobic interaction	With	6
		Hydropobic interaction	With	8
		Hydropobic interaction	With	2
		Hydropobic interaction	With	7
		Hydropobic interaction	With	2
		Hydropobic interaction	With	9
		Hydropobic interaction	With	5
		Hydropobic interaction	With	3
		Hydropobic interaction	With	7
		Hydropobic interaction	With	3
		Hydropobic interaction	With	12
		Hydropobic interaction	With	0
		Hydropobic interaction	With	5
		Hydropobic interaction	With	9
		Hydropobic interaction	With	13
		Hydropobic interaction	With	4
		Hydropobic interaction	With	4
		Hydropobic interaction	With	7
		Hydropobic interaction	With	8
		Hydropobic interaction	With	4
		Hydropobic interaction	With	8
		Hydropobic interaction	With	1
		Hydropobic interaction	With	10
		Hydropobic interaction	With	4
		Hydropobic interaction	With	9
		Hydropobic interaction	With	4
		Hydropobic interaction	With	5
		Hydropobic interaction	With	8
		Hydropobic interaction	With	3
		Hydropobic interaction	With	5
		Hydropobic interaction	With	3
		Hydropobic interaction	With	10
		Hydropobic interaction	With	3
		Hydropobic interaction	With	3
		Hydropobic interaction	With	10
		Hydropobic interaction	With	10
		Hydropobic interaction	With	7
		Hydropobic interaction	With	5
		Hydropobic interaction	With	11
		Hydropobic interaction	With	0
		Hydropobic interaction	With	2
		Hydropobic interaction	With	7
		Hydropobic interaction	With	5
		Hydropobic interaction	With	7
		Hydropobic interaction	With	1
		Hydropobic interaction	With	11
		Hydropobic interaction	With	4
		Hydropobic interaction	With	3
		Hydropobic interaction	With	8
		Hydropobic interaction	With	5
		Hydropobic interaction	With	11
		Hydropobic interaction	With	6
		Hydropobic interaction	With	10
		Hydropobic interaction	With	5
		Hydropobic interaction	With	8
		Hydropobic interaction	With	9
		Hydropobic interaction	With	3
		Hydropobic interaction	With	11
		Hydropobic interaction	With	9
		Hydropobic interaction	With	8
		Hydropobic interaction	With	3
		Hydropobic interaction	With	2
		Hydropobic interaction	With	4
		Hydropobic interaction	With	3
		Hydropobic interaction	With	3
		Hydropobic interaction	With	9
		Hydropobic interaction	With	5
		Hydropobic interaction	With	13
		Hydropobic interaction	With	8
		Hydropobic interaction	With	1
		Hydropobic interaction	With	9
		Hydropobic interaction	With	13
		Hydropobic interaction	With	7
		Hydropobic interaction	With	2
		Hydropobic interaction	With	10
		Hydropobic interaction	With	0
		Hydropobic interaction	With	5
		Hydropobic interaction	With	15
		Hydropobic interaction	With	11
		Hydropobic interaction	With	10
		Hydropobic interaction	With	9
		Hydropobic interaction	With	8
		Hydropobic interaction	With	7
		Hydropobic interaction	With	3
		Hydropobic interaction	With	2
		Hydropobic interaction	With	5
		Hydropobic interaction	With	4
		Hydropobic interaction	With	8
		Hydropobic interaction	With	8
		Hydropobic interaction	With	5
		Hydropobic interaction	With	4
		Hydropobic interaction	With	9
		Hydropobic interaction	With	3
		Hydropobic interaction	With	14
		Hydropobic interaction	With	10
		Hydropobic interaction	With	4
		Hydropobic interaction	With	8
		Hydropobic interaction	With	4
		Hydropobic interaction	With	7
		Hydropobic interaction	With	4
		Hydropobic interaction	With	6
		Hydropobic interaction	With	5
		Hydropobic interaction	With	12
		Hydropobic interaction	With	5
		Hydropobic interaction	With	6
		Hydropobic interaction	With	6
		Hydropobic interaction	With	1
		Hydropobic interaction	With	3
		Hydropobic interaction	With	12
		Hydropobic interaction	With	4
		Hydropobic interaction	With	14
		Hydropobic interaction	With	11
		Hydropobic interaction	With	0
		Hydropobic interaction	With	6
		Hydropobic interaction	With	6
		Hydropobic interaction	With	4
		Hydropobic interaction	With	4
		Hydropobic interaction	With	11
		Hydropobic interaction	With	5
		Hydropobic interaction	With	15
		Hydropobic interaction	With	2
		Hydropobic interaction	With	6
		Hydropobic interaction	With	0
		Hydropobic interaction	With	3
		Hydropobic interaction	With	7
		Hydropobic interaction	With	2
		Hydropobic interaction	With	11
		Hydropobic interaction	With	9
		Hydropobic interaction	With	15
		Hydropobic interaction	With	6
		Hydropobic interaction	With	13
		Hydropobic interaction	With	7
		Hydropobic interaction	With	8
		Hydropobic interaction	With	11
		Hydropobic interaction	With	1
		Hydropobic interaction	With	1
		Hydropobic interaction	With	2
		Hydropobic interaction	With	6
		Hydropobic interaction	With	8
		Hydropobic interaction	With	5
		Hydropobic interaction	With	9
		Hydropobic interaction	With	14
		Hydropobic interaction	With	2
		Hydropobic interaction	With	9
		Hydropobic interaction	With	10
		Hydropobic interaction	With	14
		Hydropobic interaction	With	0
		Hydropobic interaction	With	3
		Hydropobic interaction	With	6
		Hydropobic interaction	With	11
		Hydropobic interaction	With	8
		Hydropobic interaction	With	1
		Hydropobic interaction	With	3
		Hydropobic interaction	With	6
		Hydropobic interaction	With	1
		Hydropobic interaction	With	4
		Hydropobic interaction	With	8
		Hydropobic interaction	With	2
		Hydropobic interaction	With	2
		Hydropobic interaction	With	14
		Hydropobic interaction	With	4
		Hydropobic interaction	With	4
		Hydropobic interaction	With	3
		Hydropobic interaction	With	6
		Hydropobic interaction	With	1
		Hydropobic interaction	With	2
		Hydropobic interaction	With	5
		Hydropobic interaction	With	2
		Hydropobic interaction	With	7
		Hydropobic interaction	With	11
		Hydropobic interaction	With	5
		Hydropobic interaction	With	4
		Hydropobic interaction	With	12
		Hydropobic interaction	With	4
		Hydropobic interaction	With	3
		Hydropobic interaction	With	6
		Hydropobic interaction	With	1
		Hydropobic interaction	With	6
		Hydropobic interaction	With	7
		Hydropobic interaction	With	8
		Hydropobic interaction	With	5
		Hydropobic interaction	With	2
		Hydropobic interaction	With	11
		Hydropobic interaction	With	8
		Hydropobic interaction	With	6
		Hydropobic interaction	With	5
		Hydropobic interaction	With	5
		Hydropobic interaction	With	4
		Hydropobic interaction	With	11
		Hydropobic interaction	With	10
		Hydropobic interaction	With	9
		Hydropobic interaction	With	1
		Hydropobic interaction	With	7
		Hydropobic interaction	With	5
		Hydropobic interaction	With	3
		Hydropobic interaction	With	8
		Hydropobic interaction	With	14
		Hydropobic interaction	With	3
		Hydropobic interaction	With	5
		Hydropobic interaction	With	0
		Hydropobic interaction	With	2
		Hydropobic interaction	With	5
		Hydropobic interaction	With	3
		Hydropobic interaction	With	3
		Hydropobic interaction	With	4
		Hydropobic interaction	With	0
		Hydropobic interaction	With	0
		Hydropobic interaction	With	8
		Hydropobic interaction	With	4
		Hydropobic interaction	With	6
		Hydropobic interaction	With	11
		Hydropobic interaction	With	1
		Hydropobic interaction	With	12
		Hydropobic interaction	With	5
		Hydropobic interaction	With	3
		Hydropobic interaction	With	2
		Hydropobic interaction	With	5
		Hydropobic interaction	With	5
		Hydropobic interaction	With	11
		Hydropobic interaction	With	6
		Hydropobic interaction	With	0
		Hydropobic interaction	With	2
		Hydropobic interaction	With	5
		Hydropobic interaction	With	3
		Hydropobic interaction	With	5
		Hydropobic interaction	With	3
		Hydropobic interaction	With	11
		Hydropobic interaction	With	8
		Hydropobic interaction	With	5
		Hydropobic interaction	With	4
		Hydropobic interaction	With	3
		Hydropobic interaction	With	18
		Hydropobic interaction	With	4
		Hydropobic interaction	With	3
		Hydropobic interaction	With	6
		Hydropobic interaction	With	8
		Hydropobic interaction	With	6
		Hydropobic interaction	With	3
		Hydropobic interaction	With	11
		Hydropobic interaction	With	4
		Hydropobic interaction	With	6
		Hydropobic interaction	With	2
		Hydropobic interaction	With	6
		Hydropobic interaction	With	9
		Hydropobic interaction	With	5
		Hydropobic interaction	With	5
		Hydropobic interaction	With	3
		Hydropobic interaction	With	9
		Hydropobic interaction	With	9
		Hydropobic interaction	With	4
		Hydropobic interaction	With	7
		Hydropobic interaction	With	3
		Hydropobic interaction	With	1
		Hydropobic interaction	With	7
		Hydropobic interaction	With	8
		Hydropobic interaction	With	8
		Hydropobic interaction	With	3
		Hydropobic interaction	With	4
		Hydropobic interaction	With	7
		Hydropobic interaction	With	4
		Hydropobic interaction	With	8
		Hydropobic interaction	With	6
		Hydropobic interaction	With	3
		Hydropobic interaction	With	9
		Hydropobic interaction	With	1
		Hydropobic interaction	With	7
		Hydropobic interaction	With	1
		Hydropobic interaction	With	2
		Hydropobic interaction	With	7
		Hydropobic interaction	With	1
		Hydropobic interaction	With	3
		Hydropobic interaction	With	14
		Hydropobic interaction	With	2
		Hydropobic interaction	With	7
		Hydropobic interaction	With	9
		Hydropobic interaction	With	5
		Hydropobic interaction	With	1
		Hydropobic interaction	With	2
		Hydropobic interaction	With	9
		Hydropobic interaction	With	9
		Hydropobic interaction	With	4
		Hydropobic interaction	With	12
		Hydropobic interaction	With	6
		Hydropobic interaction	With	14
		Hydropobic interaction	With	5
		Hydropobic interaction	With	6
		Hydropobic interaction	With	6
		Hydropobic interaction	With	7
		Hydropobic interaction	With	6
		Hydropobic interaction	With	9
		Hydropobic interaction	With	5
		Hydropobic interaction	With	4
		Hydropobic interaction	With	6
		Hydropobic interaction	With	4
		Hydropobic interaction	With	8
		Hydropobic interaction	With	12
		Hydropobic interaction	With	4
		Hydropobic interaction	With	6
		Hydropobic interaction	With	6
		Hydropobic interaction	With	5
		Hydropobic interaction	With	9
		Hydropobic interaction	With	5
		Hydropobic interaction	With	2
		Hydropobic interaction	With	4
		Hydropobic interaction	With	8
		Hydropobic interaction	With	14
		Hydropobic interaction	With	3
		Hydropobic interaction	With	1
		Hydropobic interaction	With	8
		Hydropobic interaction	With	0
		Hydropobic interaction	With	1
		Hydropobic interaction	With	1
		Hydropobic interaction	With	1
		Hydropobic interaction	With	11
		Hydropobic interaction	With	5
		Hydropobic interaction	With	3
		Hydropobic interaction	With	7
		Hydropobic interaction	With	5
		Hydropobic interaction	With	8
		Hydropobic interaction	With	7
		Hydropobic interaction	With	1
		Hydropobic interaction	With	13
		Hydropobic interaction	With	6
		Hydropobic interaction	With	9
		Hydropobic interaction	With	7
		Hydropobic interaction	With	3
		Hydropobic interaction	With	0
		Hydropobic interaction	With	4
		Hydropobic interaction	With	9
		Hydropobic interaction	With	7
		Hydropobic interaction	With	8
		Hydropobic interaction	With	7
		Hydropobic interaction	With	1
		Hydropobic interaction	With	4
		Hydropobic interaction	With	0
		Hydropobic interaction	With	15
		Hydropobic interaction	With	1
		Hydropobic interaction	With	2
		Hydropobic interaction	With	9
		Hydropobic interaction	With	4
		Hydropobic interaction	With	11
		Hydropobic interaction	With	2
		Hydropobic interaction	With	5
		Hydropobic interaction	With	8
		Hydropobic interaction	With	12
		Hydropobic interaction	With	7
		Hydropobic interaction	With	1
		Hydropobic interaction	With	0
		Hydropobic interaction	With	2
		Hydropobic interaction	With	3
		Hydropobic interaction	With	5
		Hydropobic interaction	With	5
		Hydropobic interaction	With	8
		Hydropobic interaction	With	13
		Hydropobic interaction	With	6
		Hydropobic interaction	With	9
		Hydropobic interaction	With	0
		Hydropobic interaction	With	8
		Hydropobic interaction	With	1
		Hydropobic interaction	With	14
		Hydropobic interaction	With	2
		Hydropobic interaction	With	2
		Hydropobic interaction	With	7
		Hydropobic interaction	With	8
		Hydropobic interaction	With	2
		Hydropobic interaction	With	4
		Hydropobic interaction	With	4
		Hydropobic interaction	With	3
		Hydropobic interaction	With	12
		Hydropobic interaction	With	4
		Hydropobic interaction	With	7
		Hydropobic interaction	With	0
		Hydropobic interaction	With	4
		Hydropobic interaction	With	4
		Hydropobic interaction	With	3
		Hydropobic interaction	With	5
		Hydropobic interaction	With	8
		Hydropobic interaction	With	9
		Hydropobic interaction	With	1
		Hydropobic interaction	With	2
		Hydropobic interaction	With	7
		Hydropobic interaction	With	12
		Hydropobic interaction	With	6
		Hydropobic interaction	With	12
		Hydropobic interaction	With	1
		Hydropobic interaction	With	0
		Hydropobic interaction	With	2
		Hydropobic interaction	With	4
		Hydropobic interaction	With	4
		Hydropobic interaction	With	7
		Hydropobic interaction	With	11
		Hydropobic interaction	With	10
		Hydropobic interaction	With	5
		Hydropobic interaction	With	6
		Hydropobic interaction	With	5
		Hydropobic interaction	With	8
		Hydropobic interaction	With	4
		Hydropobic interaction	With	8
		Hydropobic interaction	With	0
		Hydropobic interaction	With	6
		Hydropobic interaction	With	3
		Hydropobic interaction	With	8
		Hydropobic interaction	With	6
		Hydropobic interaction	With	7
		Hydropobic interaction	With	0
		Hydropobic interaction	With	5
		Hydropobic interaction	With	3
		Hydropobic interaction	With	1
		Hydropobic interaction	With	3
		Hydropobic interaction	With	9
		Hydropobic interaction	With	5
		Hydropobic interaction	With	2
		Hydropobic interaction	With	8
		Hydropobic interaction	With	3
		Hydropobic interaction	With	3
		Hydropobic interaction	With	6
		Hydropobic interaction	With	9
		Hydropobic interaction	With	2
		Hydropobic interaction	With	7
		Hydropobic interaction	With	2
		Hydropobic interaction	With	7
		Hydropobic interaction	With	2
		Hydropobic interaction	With	2
		Hydropobic interaction	With	2
		Hydropobic interaction	With	3
		Hydropobic interaction	With	6
		Hydropobic interaction	With	5
		Hydropobic interaction	With	6
		Hydropobic interaction	With	6
		Hydropobic interaction	With	0
		Hydropobic interaction	With	4
		Hydropobic interaction	With	11
		Hydropobic interaction	With	3
		Hydropobic interaction	With	3
		Hydropobic interaction	With	7
		Hydropobic interaction	With	7
		Hydropobic interaction	With	5
		Hydropobic interaction	With	7
		Hydropobic interaction	With	2
		Hydropobic interaction	With	3
		Hydropobic interaction	With	3
		Hydropobic interaction	With	8
		Hydropobic interaction	With	3
		Hydropobic interaction	With	10
		Hydropobic interaction	With	6
		Hydropobic interaction	With	8
		Hydropobic interaction	With	2
		Hydropobic interaction	With	3
		Hydropobic interaction	With	7
		Hydropobic interaction	With	10
		Hydropobic interaction	With	8
		Hydropobic interaction	With	6
		Hydropobic interaction	With	1
		Hydropobic interaction	With	0
		Hydropobic interaction	With	6
		Hydropobic interaction	With	0
		Hydropobic interaction	With	9
		Hydropobic interaction	With	5
		Hydropobic interaction	With	4
		Hydropobic interaction	With	1
		Hydropobic interaction	With	3
		Hydropobic interaction	With	7
		Hydropobic interaction	With	2
		Hydropobic interaction	With	7
		Hydropobic interaction	With	4
		Hydropobic interaction	With	13
		Hydropobic interaction	With	4
		Hydropobic interaction	With	6
		Hydropobic interaction	With	10
		Hydropobic interaction	With	5
		Hydropobic interaction	With	6
		Hydropobic interaction	With	2
		Hydropobic interaction	With	2
		Hydropobic interaction	With	7
		Hydropobic interaction	With	8
		Hydropobic interaction	With	5
		Hydropobic interaction	With	3
		Hydropobic interaction	With	8
		Hydropobic interaction	With	7
		Hydropobic interaction	With	4
		Hydropobic interaction	With	1
		Hydropobic interaction	With	1
		Hydropobic interaction	With	10
		Hydropobic interaction	With	7
		Hydropobic interaction	With	0
		Hydropobic interaction	With	12
		Hydropobic interaction	With	1
		Hydropobic interaction	With	4
		Hydropobic interaction	With	2
		Hydropobic interaction	With	3
		Hydropobic interaction	With	6
		Hydropobic interaction	With	5
		Hydropobic interaction	With	1
		Hydropobic interaction	With	9
		Hydropobic interaction	With	1
		Hydropobic interaction	With	11
		Hydropobic interaction	With	7
		Hydropobic interaction	With	0
		Hydropobic interaction	With	2
		Hydropobic interaction	With	3
		Hydropobic interaction	With	9
		Hydropobic interaction	With	8
		Hydropobic interaction	With	10
		Hydropobic interaction	With	6
		Hydropobic interaction	With	1
		Hydropobic interaction	With	3
		Hydropobic interaction	With	4
		Hydropobic interaction	With	11
		Hydropobic interaction	With	5
		Hydropobic interaction	With	7
		Hydropobic interaction	With	4
		Hydropobic interaction	With	6
		Hydropobic interaction	With	0
		Hydropobic interaction	With	2
		Hydropobic interaction	With	8
		Hydropobic interaction	With	6
		Hydropobic interaction	With	1
		Hydropobic interaction	With	10
		Hydropobic interaction	With	3
		Hydropobic interaction	With	5
		Hydropobic interaction	With	6
		Hydropobic interaction	With	4
		Hydropobic interaction	With	4
		Hydropobic interaction	With	7
		Hydropobic interaction	With	0
		Hydropobic interaction	With	8
		Hydropobic interaction	With	0
		Hydropobic interaction	With	7
		Hydropobic interaction	With	5
		Hydropobic interaction	With	4
		Hydropobic interaction	With	4
		Hydropobic interaction	With	9
		Hydropobic interaction	With	6
		Hydropobic interaction	With	0
		Hydropobic interaction	With	3
		Hydropobic interaction	With	4
		Hydropobic interaction	With	3
		Hydropobic interaction	With	0
		Hydropobic interaction	With	1
		Hydropobic interaction	With	0
		Hydropobic interaction	With	5
		Hydropobic interaction	With	3
		Hydropobic interaction	With	7
		Hydropobic interaction	With	6
		Hydropobic interaction	With	4
		Hydropobic interaction	With	8
		Hydropobic interaction	With	7
		Hydropobic interaction	With	0
		Hydropobic interaction	With	1
		Hydropobic interaction	With	3
		Hydropobic interaction	With	3
		Hydropobic interaction	With	3
		Hydropobic interaction	With	10
		Hydropobic interaction	With	3
		Hydropobic interaction	With	0
		Hydropobic interaction	With	9
		Hydropobic interaction	With	0
		Hydropobic interaction	With	6
		Hydropobic interaction	With	10
		Hydropobic interaction	With	8
		Hydropobic interaction	With	9
		Hydropobic interaction	With	4
		Hydropobic interaction	With	3
		Hydropobic interaction	With	3
		Hydropobic interaction	With	2
		Hydropobic interaction	With	0
		Hydropobic interaction	With	0
		Hydropobic interaction	With	6
		Hydropobic interaction	With	7
		Hydropobic interaction	With	8
		Hydropobic interaction	With	3
		Hydropobic interaction	With	9
		Hydropobic interaction	With	3
		Hydropobic interaction	With	0
		Hydropobic interaction	With	7
		Hydropobic interaction	With	11
		Hydropobic interaction	With	1
		Hydropobic interaction	With	5
		Hydropobic interaction	With	11
		Hydropobic interaction	With	2
		Hydropobic interaction	With	4
		Hydropobic interaction	With	4
		Hydropobic interaction	With	0
		Hydropobic interaction	With	10
		Hydropobic interaction	With	9
		Hydropobic interaction	With	5
		Hydropobic interaction	With	9
		Hydropobic interaction	With	10
		Hydropobic interaction	With	8
		Hydropobic interaction	With	14
		Hydropobic interaction	With	0
		Hydropobic interaction	With	0
		Hydropobic interaction	With	2
		Hydropobic interaction	With	6
		Hydropobic interaction	With	13
		Hydropobic interaction	With	5
		Hydropobic interaction	With	2
		Hydropobic interaction	With	4
		Hydropobic interaction	With	7
		Hydropobic interaction	With	8
		Hydropobic interaction	With	7
		Hydropobic interaction	With	2
		Hydropobic interaction	With	8
		Hydropobic interaction	With	1
		Hydropobic interaction	With	2
		Hydropobic interaction	With	6
		Hydropobic interaction	With	5
		Hydropobic interaction	With	9
		Hydropobic interaction	With	9
		Hydropobic interaction	With	0
		Hydropobic interaction	With	3
		Hydropobic interaction	With	0
		Hydropobic interaction	With	8
		Hydropobic interaction	With	7
		Hydropobic interaction	With	7
		Hydropobic interaction	With	6
		Hydropobic interaction	With	7
		Hydropobic interaction	With	1
		Hydropobic interaction	With	0
		Hydropobic interaction	With	7
		Hydropobic interaction	With	1
		Hydropobic interaction	With	4
		Hydropobic interaction	With	8
		Hydropobic interaction	With	3
		Hydropobic interaction	With	6
		Hydropobic interaction	With	1
		Hydropobic interaction	With	6
		Hydropobic interaction	With	3
		Hydropobic interaction	With	2
		Hydropobic interaction	With	10
		Hydropobic interaction	With	0
		Hydropobic interaction	With	5
		Hydropobic interaction	With	9
		Hydropobic interaction	With	8
		Hydropobic interaction	With	8
		Hydropobic interaction	With	4
		Hydropobic interaction	With	1
		Hydropobic interaction	With	3
		Hydropobic interaction	With	2
		Hydropobic interaction	With	4
		Hydropobic interaction	With	10
		Hydropobic interaction	With	2
		Hydropobic interaction	With	1
		Hydropobic interaction	With	3
		Hydropobic interaction	With	9
		Hydropobic interaction	With	1
		Hydropobic interaction	With	10
		Hydropobic interaction	With	0
		Hydropobic interaction	With	1
		Hydropobic interaction	With	4
		Hydropobic interaction	With	0
		Hydropobic interaction	With	3
		Hydropobic interaction	With	6
		Hydropobic interaction	With	7
		Hydropobic interaction	With	8
		Hydropobic interaction	With	5
		Hydropobic interaction	With	2
		Hydropobic interaction	With	0
		Hydropobic interaction	With	1
		Hydropobic interaction	With	0
		Hydropobic interaction	With	1
		Hydropobic interaction	With	4
		Hydropobic interaction	With	6
		Hydropobic interaction	With	8
		Hydropobic interaction	With	7
		Hydropobic interaction	With	0
		Hydropobic interaction	With	3
		Hydropobic interaction	With	4
		Hydropobic interaction	With	6
		Hydropobic interaction	With	9
		Hydropobic interaction	With	8
		Hydropobic interaction	With	6
		Hydropobic interaction	With	5
		Hydropobic interaction	With	0
		Hydropobic interaction	With	7
		Hydropobic interaction	With	13
		Hydropobic interaction	With	1
		Hydropobic interaction	With	1
		Hydropobic interaction	With	1
		Hydropobic interaction	With	2
		Hydropobic interaction	With	9
		Hydropobic interaction	With	2
		Hydropobic interaction	With	9
		Hydropobic interaction	With	2
		Hydropobic interaction	With	7
		Hydropobic interaction	With	9
		Hydropobic interaction	With	6
		Hydropobic interaction	With	3
		Hydropobic interaction	With	13
		Hydropobic interaction	With	6
		Hydropobic interaction	With	9
		Hydropobic interaction	With	9
		Hydropobic interaction	With	1
		Hydropobic interaction	With	4
		Hydropobic interaction	With	4
		Hydropobic interaction	With	6
		Hydropobic interaction	With	1
		Hydropobic interaction	With	0
		Hydropobic interaction	With	7
		Hydropobic interaction	With	0
		Hydropobic interaction	With	8
		Hydropobic interaction	With	4
		Hydropobic interaction	With	8
		Hydropobic interaction	With	3
		Hydropobic interaction	With	1
		Hydropobic interaction	With	6
		Hydropobic interaction	With	8
		Hydropobic interaction	With	1
		Hydropobic interaction	With	9
		Hydropobic interaction	With	6
		Hydropobic interaction	With	7
		Hydropobic interaction	With	6
		Hydropobic interaction	With	1
		Hydropobic interaction	With	4
		Hydropobic interaction	With	4
		Hydropobic interaction	With	4
		Hydropobic interaction	With	0
		Hydropobic interaction	With	5
		Hydropobic interaction	With	7
		Hydropobic interaction	With	6
		Hydropobic interaction	With	7
		Hydropobic interaction	With	0
		Hydropobic interaction	With	0
		Hydropobic interaction	With	7
		Hydropobic interaction	With	1
		Hydropobic interaction	With	7
		Hydropobic interaction	With	4
		Hydropobic interaction	With	1
		Hydropobic interaction	With	4
		Hydropobic interaction	With	4
		Hydropobic interaction	With	4
		Hydropobic interaction	With	7
		Hydropobic interaction	With	9
		Hydropobic interaction	With	0
		Hydropobic interaction	With	3
		Hydropobic interaction	With	5
		Hydropobic interaction	With	6
		Hydropobic interaction	With	5
		Hydropobic interaction	With	0
		Hydropobic interaction	With	3
		Hydropobic interaction	With	2
		Hydropobic interaction	With	5
		Hydropobic interaction	With	8
		Hydropobic interaction	With	0
		Hydropobic interaction	With	9
		Hydropobic interaction	With	3
		Hydropobic interaction	With	7
		Hydropobic interaction	With	11
		Hydropobic interaction	With	4
		Hydropobic interaction	With	0
		Hydropobic interaction	With	3
		Hydropobic interaction	With	2
		Hydropobic interaction	With	7
		Hydropobic interaction	With	0
		Hydropobic interaction	With	6
		Hydropobic interaction	With	2
		Hydropobic interaction	With	13
		Hydropobic interaction	With	4
		Hydropobic interaction	With	10
		Hydropobic interaction	With	1
		Hydropobic interaction	With	5
		Hydropobic interaction	With	4
		Hydropobic interaction	With	8
		Hydropobic interaction	With	0
		Hydropobic interaction	With	14
		Hydropobic interaction	With	4
		Hydropobic interaction	With	1
		Hydropobic interaction	With	8
		Hydropobic interaction	With	0
		Hydropobic interaction	With	4
		Hydropobic interaction	With	4
		Hydropobic interaction	With	5
		Hydropobic interaction	With	6
		Hydropobic interaction	With	5
		Hydropobic interaction	With	1
		Hydropobic interaction	With	8
		Hydropobic interaction	With	6
		Hydropobic interaction	With	4
		Hydropobic interaction	With	7
		Hydropobic interaction	With	2
		Hydropobic interaction	With	0
		Hydropobic interaction	With	3
		Hydropobic interaction	With	3
		Hydropobic interaction	With	9
		Hydropobic interaction	With	4
		Hydropobic interaction	With	8
		Hydropobic interaction	With	5
		Hydropobic interaction	With	0
		Hydropobic interaction	With	1
		Hydropobic interaction	With	3
		Hydropobic interaction	With	0
		Hydropobic interaction	With	6
		Hydropobic interaction	With	4
		Hydropobic interaction	With	7
		Hydropobic interaction	With	8
		Hydropobic interaction	With	6
		Hydropobic interaction	With	5
		Hydropobic interaction	With	3
		Hydropobic interaction	With	3
		Hydropobic interaction	With	0
		Hydropobic interaction	With	6
		Hydropobic interaction	With	0
		Hydropobic interaction	With	4
		Hydropobic interaction	With	0
		Hydropobic interaction	With	8
		Hydropobic interaction	With	6
		Hydropobic interaction	With	1
		Hydropobic interaction	With	6
		Hydropobic interaction	With	3
		Hydropobic interaction	With	7
		Hydropobic interaction	With	0
		Hydropobic interaction	With	3
		Hydropobic interaction	With	5
		Hydropobic interaction	With	6
		Hydropobic interaction	With	5
		Hydropobic interaction	With	0
		Hydropobic interaction	With	3
		Hydropobic interaction	With	8
		Hydropobic interaction	With	4
		Hydropobic interaction	With	3
		Hydropobic interaction	With	5
		Hydropobic interaction	With	0
		Hydropobic interaction	With	9
		Hydropobic interaction	With	7
		Hydropobic interaction	With	2
		Hydropobic interaction	With	10
		Hydropobic interaction	With	1
		Hydropobic interaction	With	0
		Hydropobic interaction	With	7
		Hydropobic interaction	With	1
		Hydropobic interaction	With	3
		Hydropobic interaction	With	10
		Hydropobic interaction	With	0
		Hydropobic interaction	With	5
		Hydropobic interaction	With	5
		Hydropobic interaction	With	6
		Hydropobic interaction	With	2
		Hydropobic interaction	With	4
		Hydropobic interaction	With	4
		Hydropobic interaction	With	6
		Hydropobic interaction	With	10
		Hydropobic interaction	With	6
		Hydropobic interaction	With	0
		Hydropobic interaction	With	0
		Hydropobic interaction	With	10
		Hydropobic interaction	With	7
		Hydropobic interaction	With	7
		Hydropobic interaction	With	10
		Hydropobic interaction	With	1
		Hydropobic interaction	With	0
		Hydropobic interaction	With	4
		Hydropobic interaction	With	5
		Hydropobic interaction	With	6
		Hydropobic interaction	With	3
		Hydropobic interaction	With	0
		Hydropobic interaction	With	4
		Hydropobic interaction	With	3
		Hydropobic interaction	With	8
		Hydropobic interaction	With	9
		Hydropobic interaction	With	4
		Hydropobic interaction	With	0
		Hydropobic interaction	With	5
		Hydropobic interaction	With	8
		Hydropobic interaction	With	9
		Hydropobic interaction	With	7
		Hydropobic interaction	With	5
		Hydropobic interaction	With	5
		Hydropobic interaction	With	2
		Hydropobic interaction	With	6
		Hydropobic interaction	With	2
		Hydropobic interaction	With	0
		Hydropobic interaction	With	12
		Hydropobic interaction	With	4
		Hydropobic interaction	With	2
		Hydropobic interaction	With	7
		Hydropobic interaction	With	8
		Hydropobic interaction	With	8
		Hydropobic interaction	With	9
		Hydropobic interaction	With	1
		Hydropobic interaction	With	0
		Hydropobic interaction	With	8
		Hydropobic interaction	With	4
		Hydropobic interaction	With	1
		Hydropobic interaction	With	12
		Hydropobic interaction	With	2
		Hydropobic interaction	With	1
		Hydropobic interaction	With	6
		Hydropobic interaction	With	7
		Hydropobic interaction	With	3
		Hydropobic interaction	With	0
		Hydropobic interaction	With	6
		Hydropobic interaction	With	5
		Hydropobic interaction	With	8
		Hydropobic interaction	With	2
		Hydropobic interaction	With	4
		Hydropobic interaction	With	8
		Hydropobic interaction	With	5
		Hydropobic interaction	With	6
		Hydropobic interaction	With	0
		Hydropobic interaction	With	8
		Hydropobic interaction	With	2
		Hydropobic interaction	With	0
		Hydropobic interaction	With	2
		Hydropobic interaction	With	6
		Hydropobic interaction	With	3
		Hydropobic interaction	With	3
		Hydropobic interaction	With	6
		Hydropobic interaction	With	4
		Hydropobic interaction	With	0
		Hydropobic interaction	With	3
		Hydropobic interaction	With	0
		Hydropobic interaction	With	6
		Hydropobic interaction	With	5
		Hydropobic interaction	With	14
		Hydropobic interaction	With	5
		Hydropobic interaction	With	7
		Hydropobic interaction	With	5
		Hydropobic interaction	With	5
		Hydropobic interaction	With	6
		Hydropobic interaction	With	2
		Hydropobic interaction	With	8
		Hydropobic interaction	With	7
		Hydropobic interaction	With	1
		Hydropobic interaction	With	7
		Hydropobic interaction	With	1
		Hydropobic interaction	With	5
		Hydropobic interaction	With	0
		Hydropobic interaction	With	7
		Hydropobic interaction	With	5
		Hydropobic interaction	With	5
		Hydropobic interaction	With	0
		Hydropobic interaction	With	10
		Hydropobic interaction	With	4
		Hydropobic interaction	With	12
		Hydropobic interaction	With	0
		Hydropobic interaction	With	8
		Hydropobic interaction	With	10
		Hydropobic interaction	With	6
		Hydropobic interaction	With	0
		Hydropobic interaction	With	2
		Hydropobic interaction	With	8
		Hydropobic interaction	With	4
		Hydropobic interaction	With	4
		Hydropobic interaction	With	3
		Hydropobic interaction	With	6
		Hydropobic interaction	With	1
		Hydropobic interaction	With	5
		Hydropobic interaction	With	12
		Hydropobic interaction	With	0
		Hydropobic interaction	With	2
		Hydropobic interaction	With	4
		Hydropobic interaction	With	8
		Hydropobic interaction	With	13
		Hydropobic interaction	With	7
		Hydropobic interaction	With	6
		Hydropobic interaction	With	5
		Hydropobic interaction	With	8
		Hydropobic interaction	With	8
		Hydropobic interaction	With	0
		Hydropobic interaction	With	0
		Hydropobic interaction	With	11
		Hydropobic interaction	With	3
		Hydropobic interaction	With	10
		Hydropobic interaction	With	7
		Hydropobic interaction	With	7
		Hydropobic interaction	With	7
		Hydropobic interaction	With	4
		Hydropobic interaction	With	11
		Hydropobic interaction	With	12
		Hydropobic interaction	With	8
		Hydropobic interaction	With	0
		Hydropobic interaction	With	8
		Hydropobic interaction	With	4
		Hydropobic interaction	With	1
		Hydropobic interaction	With	4
		Hydropobic interaction	With	7
		Hydropobic interaction	With	10
		Hydropobic interaction	With	1
		Hydropobic interaction	With	6
		Hydropobic interaction	With	4
		Hydropobic interaction	With	2
		Hydropobic interaction	With	6
		Hydropobic interaction	With	4
		Hydropobic interaction	With	5
		Hydropobic interaction	With	7
		Hydropobic interaction	With	7
		Hydropobic interaction	With	7
		Hydropobic interaction	With	0
		Hydropobic interaction	With	0
		Hydropobic interaction	With	1
		Hydropobic interaction	With	7
		Hydropobic interaction	With	5
		Hydropobic interaction	With	8
		Hydropobic interaction	With	10
		Hydropobic interaction	With	7
		Hydropobic interaction	With	13
		Hydropobic interaction	With	6
		Hydropobic interaction	With	0
		Hydropobic interaction	With	4
		Hydropobic interaction	With	6
		Hydropobic interaction	With	0
		Hydropobic interaction	With	1
		Hydropobic interaction	With	4
		Hydropobic interaction	With	1
		Hydropobic interaction	With	3
		Hydropobic interaction	With	5
		Hydropobic interaction	With	2
		Hydropobic interaction	With	1
		Hydropobic interaction	With	10
		Hydropobic interaction	With	4
		Hydropobic interaction	With	8
		Hydropobic interaction	With	10
		Hydropobic interaction	With	2
		Hydropobic interaction	With	2
		Hydropobic interaction	With	8
		Hydropobic interaction	With	0
		Hydropobic interaction	With	9
		Hydropobic interaction	With	2
		Hydropobic interaction	With	9
		Hydropobic interaction	With	5
		Hydropobic interaction	With	5
		Hydropobic interaction	With	2
		Hydropobic interaction	With	7
		Hydropobic interaction	With	7
		Hydropobic interaction	With	0
		Hydropobic interaction	With	1
		Hydropobic interaction	With	6
		Hydropobic interaction	With	1
		Hydropobic interaction	With	6
		Hydropobic interaction	With	6
		Hydropobic interaction	With	5
		Hydropobic interaction	With	6
		Hydropobic interaction	With	2
		Hydropobic interaction	With	7
		Hydropobic interaction	With	8
		Hydropobic interaction	With	2
		Hydropobic interaction	With	7
		Hydropobic interaction	With	0
		Hydropobic interaction	With	8
		Hydropobic interaction	With	11
		Hydropobic interaction	With	5
		Hydropobic interaction	With	8
		Hydropobic interaction	With	5
		Hydropobic interaction	With	0
		Hydropobic interaction	With	0
		Hydropobic interaction	With	5
		Hydropobic interaction	With	3
		Hydropobic interaction	With	10
		Hydropobic interaction	With	8
		Hydropobic interaction	With	8
		Hydropobic interaction	With	0
		Hydropobic interaction	With	6
		Hydropobic interaction	With	1
		Hydropobic interaction	With	1
		Hydropobic interaction	With	4
		Hydropobic interaction	With	5
		Hydropobic interaction	With	7
		Hydropobic interaction	With	8
		Hydropobic interaction	With	4
		Hydropobic interaction	With	4
		Hydropobic interaction	With	0
		Hydropobic interaction	With	10
		Hydropobic interaction	With	9
		Hydropobic interaction	With	0
		Hydropobic interaction	With	8
		Hydropobic interaction	With	2
		Hydropobic interaction	With	6
		Hydropobic interaction	With	9
		Hydropobic interaction	With	4
		Hydropobic interaction	With	6
		Hydropobic interaction	With	0
		Hydropobic interaction	With	4
		Hydropobic interaction	With	9
		Hydropobic interaction	With	1
		Hydropobic interaction	With	4
		Hydropobic interaction	With	7
		Hydropobic interaction	With	1
		Hydropobic interaction	With	2
		Hydropobic interaction	With	2
		Hydropobic interaction	With	1
		Hydropobic interaction	With	3
		Hydropobic interaction	With	9
		Hydropobic interaction	With	1
		Hydropobic interaction	With	6
		Hydropobic interaction	With	4
		Hydropobic interaction	With	9
		Hydropobic interaction	With	15
		Hydropobic interaction	With	0
		Hydropobic interaction	With	14
		Hydropobic interaction	With	4
		Hydropobic interaction	With	0
		Hydropobic interaction	With	6
		Hydropobic interaction	With	3
		Hydropobic interaction	With	10
		Hydropobic interaction	With	7
		Hydropobic interaction	With	7
		Hydropobic interaction	With	12
		Hydropobic interaction	With	2
		Hydropobic interaction	With	0
		Hydropobic interaction	With	2
		Hydropobic interaction	With	1
		Hydropobic interaction	With	7
		Hydropobic interaction	With	2
		Hydropobic interaction	With	5
		Hydropobic interaction	With	5
		Hydropobic interaction	With	10
		Hydropobic interaction	With	8
		Hydropobic interaction	With	0
		Hydropobic interaction	With	5
		Hydropobic interaction	With	7
		Hydropobic interaction	With	7
		Hydropobic interaction	With	3
		Hydropobic interaction	With	7
		Hydropobic interaction	With	0
		Hydropobic interaction	With	5
		Hydropobic interaction	With	5
		Hydropobic interaction	With	14
		Hydropobic interaction	With	0
		Hydropobic interaction	With	7
		Hydropobic interaction	With	6
		Hydropobic interaction	With	8
		Hydropobic interaction	With	7
		Hydropobic interaction	With	3
		Hydropobic interaction	With	7
		Hydropobic interaction	With	0
		Hydropobic interaction	With	9
		Hydropobic interaction	With	2
		Hydropobic interaction	With	0
		Hydropobic interaction	With	7
		Hydropobic interaction	With	13
		Hydropobic interaction	With	7
		Hydropobic interaction	With	4
		Hydropobic interaction	With	8
		Hydropobic interaction	With	8
		Hydropobic interaction	With	4
		Hydropobic interaction	With	8
		Hydropobic interaction	With	3
		Hydropobic interaction	With	6
		Hydropobic interaction	With	0
		Hydropobic interaction	With	11
		Hydropobic interaction	With	2
		Hydropobic interaction	With	7
		Hydropobic interaction	With	3
		Hydropobic interaction	With	3
		Hydropobic interaction	With	13
		Hydropobic interaction	With	8
		Hydropobic interaction	With	12
		Hydropobic interaction	With	1
		Hydropobic interaction	With	5
		Hydropobic interaction	With	6
		Hydropobic interaction	With	6
		Hydropobic interaction	With	1
		Hydropobic interaction	With	6
		Hydropobic interaction	With	10
		Hydropobic interaction	With	6
		Hydropobic interaction	With	8
		Hydropobic interaction	With	9
		Hydropobic interaction	With	0
		Hydropobic interaction	With	15
		Hydropobic interaction	With	14
		Hydropobic interaction	With	5
		Hydropobic interaction	With	0
		Hydropobic interaction	With	6
		Hydropobic interaction	With	4
		Hydropobic interaction	With	7
		Hydropobic interaction	With	8
		Hydropobic interaction	With	12
		Hydropobic interaction	With	8
		Hydropobic interaction	With	1
		Hydropobic interaction	With	1
		Hydropobic interaction	With	9
		Hydropobic interaction	With	2
		Hydropobic interaction	With	7
		Hydropobic interaction	With	2
		Hydropobic interaction	With	5
		Hydropobic interaction	With	0
		Hydropobic interaction	With	2
		Hydropobic interaction	With	3
		Hydropobic interaction	With	2
		Hydropobic interaction	With	5
		Hydropobic interaction	With	0
		Hydropobic interaction	With	4
		Hydropobic interaction	With	5
		Hydropobic interaction	With	9
		Hydropobic interaction	With	8
		Hydropobic interaction	With	6
		Hydropobic interaction	With	11
		Hydropobic interaction	With	4
		Hydropobic interaction	With	4
		Hydropobic interaction	With	12
		Hydropobic interaction	With	6
		Hydropobic interaction	With	5
		Hydropobic interaction	With	1
		Hydropobic interaction	With	6
		Hydropobic interaction	With	8
		Hydropobic interaction	With	6
		Hydropobic interaction	With	3
		Hydropobic interaction	With	12
		Hydropobic interaction	With	6
		Hydropobic interaction	With	1
		Hydropobic interaction	With	11
		Hydropobic interaction	With	8
		Hydropobic interaction	With	5
		Hydropobic interaction	With	7
		Hydropobic interaction	With	0
		Hydropobic interaction	With	8
		Hydropobic interaction	With	9
		Hydropobic interaction	With	1
[truncated: 77,550 more rows]

## Sheet: Figure 3d
Figure 3d
Hydrophobic interaction		Data	Distance
Å		Reference	3.9801
		Reference	3.66828
		Reference	3.62302
		Reference	3.63315
		Reference	3.93604
		Reference	3.9806
		Reference	3.4223
		Reference	3.49638
		Reference	3.33478
		Reference	3.70045
		Reference	3.88568
		Reference	3.76688
		Reference	3.97049
		Reference	3.56573
		Reference	3.63006
		Reference	3.69696
		Reference	3.64564
		Reference	3.46731
		Reference	3.60006
		Reference	3.94797
		Reference	3.82687
		Reference	3.60136
		Reference	3.82967
		Reference	3.70331
		Reference	3.76021
		Reference	3.7607
		Reference	3.55137
		Reference	3.72433
		Reference	3.67773
		Reference	3.86404
		Reference	3.97882
		Reference	3.73226
		Reference	3.80415
		Reference	3.9345
		Reference	3.80951
		Reference	3.63626
		Reference	3.5338
		Reference	3.73101
		Reference	3.97584
		Reference	3.78712
		Reference	3.9079
		Reference	3.84249
		Reference	3.98678
		Reference	3.53566
		Reference	3.80122
		Reference	3.98517
		Reference	3.70939
		Reference	3.51271
		Reference	3.69405
		Reference	3.77641
		Reference	3.7923
		Reference	3.46864
		Reference	3.68818
		Reference	3.9074
		Reference	3.9248
		Reference	3.69637
		Reference	3.60928
		Reference	3.31744
		Reference	3.74707
		Reference	3.80295
		Reference	3.79943
		Reference	3.96293
		Reference	3.93525
		Reference	3.72983
		Reference	3.88665
		Reference	3.68831
		Reference	3.71844
		Reference	3.92408
		Reference	3.9952
		Reference	3.77104
		Reference	3.91791
		Reference	3.6645
		Reference	3.79352
		Reference	3.79716
		Reference	3.5873
		Reference	3.42284
		Reference	3.68088
		Reference	3.63808
		Reference	3.82381
		Reference	3.90866
		Reference	3.86437
		Reference	3.54053
		Reference	3.95388
		Reference	3.95407
		Reference	3.76778
		Reference	3.50983
		Reference	3.39389
		Reference	3.58032
		Reference	3.66376
		Reference	3.65596
		Reference	3.5023
		Reference	3.86041
		Reference	3.90803
		Reference	2.88892
		Reference	3.23019
		Reference	3.75948
		Reference	3.79737
		Reference	3.90225
		Reference	3.73752
		Reference	3.93649
		Reference	3.83458
		Reference	3.98905
		Reference	3.70174
		Reference	3.92757
		Reference	3.90038
		Reference	3.83519
		Reference	3.23227
		Reference	3.77882
		Reference	3.67426
		Reference	3.86058
		Reference	3.87235
		Reference	3.69925
		Reference	3.87681
		Reference	3.91763
		Reference	3.91066
		Reference	3.88589
		Reference	3.88647
		Reference	3.67675
		Reference	3.48296
		Reference	3.18353
		Reference	3.80337
		Reference	3.91784
		Reference	3.85147
		Reference	3.89501
		Reference	3.47685
		Reference	3.8692
		Reference	3.96873
		Reference	3.69599
		Reference	3.45445
		Reference	3.56108
		Reference	3.90722
		Reference	3.92948
		Reference	3.7107
		Reference	3.55015
		Reference	3.72783
		Reference	3.8385
		Reference	3.91146
		Reference	3.87457
		Reference	3.7951
		Reference	3.72122
		Reference	3.99132
		Reference	3.89481
		Reference	3.97056
		Reference	3.65759
		Reference	3.90513
		Reference	3.6794
		Reference	3.85403
		Reference	3.99979
		Reference	3.98059
		Reference	3.55999
		Reference	3.93103
		Reference	3.43591
		Reference	3.89199
		Reference	3.84087
		Reference	3.69464
		Reference	3.79221
		Reference	3.81698
		Reference	3.98299
		Reference	3.86389
		Reference	3.52019
		Reference	3.42011
		Reference	3.67609
		Reference	3.57079
		Reference	3.66254
		Reference	3.88509
		Reference	3.82536
		Reference	3.87957
		Reference	3.96641
		Reference	3.8865
		Reference	3.91791
		Reference	3.70248
		Reference	3.39971
		Reference	3.62965
		Reference	3.82415
		Reference	3.5525
		Reference	3.86219
		Reference	3.95486
		Reference	3.46948
		Reference	3.63982
		Reference	3.60306
		Reference	3.70514
		Reference	3.27187
		Reference	3.81971
		Reference	3.44368
		Reference	3.92731
		Reference	3.95212
		Reference	3.89872
		Reference	3.57907
		Reference	3.85918
		Reference	3.60245
		Reference	3.67414
		Reference	3.93732
		Reference	3.77467
		Reference	3.98256
		Reference	3.79435
		Reference	3.49029
		Reference	3.81005
		Reference	3.75226
		Reference	3.9312
		Reference	3.81223
		Reference	3.65015
		Reference	3.53011
		Reference	3.28512
		Reference	3.67927
		Reference	3.97669
		Reference	3.75716
		Reference	3.54976
		Reference	3.74156
		Reference	3.87414
		Reference	3.47816
		Reference	3.58469
		Reference	3.77581
		Reference	3.8822
		Reference	3.68807
		Reference	3.56093
		Reference	3.49012
		Reference	3.65621
		Reference	3.77866
		Reference	3.92233
		Reference	3.96317
		Reference	3.76383
		Reference	3.76492
		Reference	3.91114
		Reference	3.62067
		Reference	3.53446
		Reference	3.49097
		Reference	3.79703
		Reference	3.63121
		Reference	3.83185
		Reference	3.86036
		Reference	3.78898
		Reference	3.97838
		Reference	3.5209
		Reference	3.92173
		Reference	3.71811
		Reference	3.43491
		Reference	3.68566
		Reference	3.93184
		Reference	3.89134
		Reference	3.91428
		Reference	3.77869
		Reference	3.75734
		Reference	3.50845
		Reference	3.88094
		Reference	3.23049
		Reference	3.92749
		Reference	3.42679
		Reference	3.51309
		Reference	3.5989
		Reference	3.68756
		Reference	3.84996
		Reference	3.75379
		Reference	3.91452
		Reference	3.73387
		Reference	3.76437
		Reference	3.73174
		Reference	3.70438
		Reference	3.89738
		Reference	3.85642
		Reference	3.88825
		Reference	3.37967
		Reference	3.8737
		Reference	3.91594
		Reference	3.6023
		Reference	3.71518
		Reference	3.51699
		Reference	3.19405
		Reference	3.56365
		Reference	3.85202
		Reference	3.65861
		Reference	3.75894
		Reference	3.78922
		Reference	3.60124
		Reference	3.74453
		Reference	3.64383
		Reference	3.14498
		Reference	3.17507
		Reference	3.46498
		Reference	3.16164
		Reference	3.62207
		Reference	3.80494
		Reference	3.59966
		Reference	3.73563
		Reference	3.87963
		Reference	3.89671
		Reference	3.94099
		Reference	3.82351
		Reference	3.58349
		Reference	3.7033
		Reference	3.91421
		Reference	3.48419
		Reference	3.28948
		Reference	3.66517
		Reference	3.73995
		Reference	3.79117
		Reference	3.95088
		Reference	3.68948
		Reference	3.73618
		Reference	3.73389
		Reference	3.97244
		Reference	3.90784
		Reference	3.84317
		Reference	3.6099
		Reference	3.7667
		Reference	3.56
		Reference	3.49879
		Reference	3.30293
		Reference	3.57908
		Reference	3.40563
		Reference	3.50614
		Reference	3.86917
		Reference	3.99459
		Reference	3.84163
		Reference	3.96584
		Reference	3.61768
		Reference	3.71557
		Reference	3.86372
		Reference	3.8738
		Reference	3.79245
		Reference	3.91583
		Reference	3.61722
		Reference	3.68551
		Reference	3.31709
		Reference	3.59979
		Reference	3.66799
		Reference	3.85693
		Reference	3.93282
		Reference	3.99762
		Reference	3.94595
		Reference	3.97803
		Reference	3.5938
		Reference	3.69264
		Reference	3.87433
		Reference	3.75614
		Reference	3.89038
		Reference	3.93364
		Reference	3.73091
		Reference	3.42649
		Reference	3.77455
		Reference	3.89651
		Reference	3.5709
		Reference	3.63172
		Reference	3.17808
		Reference	3.16368
		Reference	3.91507
		Reference	3.74317
		Reference	3.64424
		Reference	3.71459
		Reference	3.90036
		Reference	3.77544
		Reference	3.61487
		Reference	3.62264
		Reference	3.86562
		Reference	3.41975
		Reference	3.39469
		Reference	3.64213
		Reference	3.82022
		Reference	3.4267
		Reference	3.75293
		Reference	3.59815
		Reference	3.56727
		Reference	3.85827
		Reference	3.19438
		Reference	3.86137
		Reference	3.85736
		Reference	3.6368
		Reference	3.57557
		Reference	3.92187
		Reference	3.59598
		Reference	3.54798
		Reference	3.54368
		Reference	3.7431
		Reference	3.86358
		Reference	3.98905
		Reference	3.48003
		Reference	3.96646
		Reference	3.71326
		Reference	3.72553
		Reference	3.57644
		Reference	3.61328
		Reference	3.77656
		Reference	3.8681
		Reference	3.94017
		Reference	3.75914
		Reference	3.93893
		Reference	3.9019
		Reference	3.90715
		Reference	3.66128
		Reference	3.47469
		Reference	3.45272
		Reference	3.66521
		Reference	3.40739
		Reference	3.84285
		Reference	3.72847
		Reference	3.91863
		Reference	3.99912
		Reference	3.88978
		Reference	3.68491
		Reference	3.7674
		Reference	3.86343
		Reference	3.77741
		Reference	3.63527
		Reference	3.85889
		Reference	3.80467
		Reference	3.74202
		Reference	3.85405
		Reference	3.48355
		Reference	3.99162
		Reference	3.57272
		Reference	3.59763
		Reference	3.79007
		Reference	3.7438
		Reference	3.92264
		Reference	3.83841
		Reference	3.7092
		Reference	3.74124
		Reference	3.71833
		Reference	3.3643
		Reference	3.96011
		Reference	3.75197
		Reference	3.65538
		Reference	3.60971
		Reference	3.76619
		Reference	3.80745
		Reference	3.79733
		Reference	3.83438
		Reference	3.58556
		Reference	3.76237
		Reference	3.56836
		Reference	3.56075
		Reference	3.33846
		Reference	3.65464
		Reference	3.64678
		Reference	3.9753
		Reference	3.32101
		Reference	3.96309
		Reference	3.58386
		Reference	3.72796
		Reference	3.80656
		Reference	3.75818
		Reference	3.51471
		Reference	3.93401
		Reference	3.89483
		Reference	3.66591
		Reference	3.3443
		Reference	3.76951
		Reference	3.70244
		Reference	3.76208
		Reference	3.95746
		Reference	3.87918
		Reference	3.73533
		Reference	3.98449
		Reference	3.76896
		Reference	3.6657
		Reference	3.60939
		Reference	3.49535
		Reference	3.90538
		Reference	3.8283
		Reference	3.61167
		Reference	3.62392
		Reference	3.71962
		Reference	3.40397
		Reference	3.86553
		Reference	3.69996
		Reference	3.84249
		Reference	3.73139
		Reference	3.44818
		Reference	3.77632
		Reference	3.5342
		Reference	3.9936
		Reference	3.99623
		Reference	3.99026
		Reference	3.98662
		Reference	3.94977
		Reference	3.68566
		Reference	3.7047
		Reference	3.34343
		Reference	3.51979
		Reference	3.90397
		Reference	3.83404
		Reference	3.81931
		Reference	3.58661
		Reference	3.67037
		Reference	3.8229
		Reference	3.75493
		Reference	3.68586
		Reference	3.78914
		Reference	3.19507
		Reference	3.87433
		Reference	3.79608
		Reference	3.42467
		Reference	3.24667
		Reference	3.68075
		Reference	3.94855
		Reference	3.54164
		Reference	3.64742
		Reference	3.63087
		Reference	3.37008
		Reference	3.9283
		Reference	3.76761
		Reference	3.94496
		Reference	3.44667
		Reference	3.6743
		Reference	3.93273
		Reference	3.79022
		Reference	3.80203
		Reference	3.91756
		Reference	3.17475
		Reference	3.39542
		Reference	3.47993
		Reference	3.67356
		Reference	3.99938
		Reference	3.97745
		Reference	3.75139
		Reference	3.82669
		Reference	3.92985
		Reference	3.69085
		Reference	3.45863
		Reference	3.74216
		Reference	3.98585
		Reference	3.7387
		Reference	3.92172
		Reference	3.8032
		Reference	3.78191
		Reference	3.43998
		Reference	3.94088
		Reference	3.94378
		Reference	3.72427
		Reference	3.73857
		Reference	3.90311
		Reference	3.72464
		Reference	3.87551
		Reference	3.93808
		Reference	3.56419
		Reference	3.71704
		Reference	3.76857
		Reference	3.47378
		Reference	3.66659
		Reference	3.95985
		Reference	3.66081
		Reference	3.77774
		Reference	3.57344
		Reference	3.73512
		Reference	3.86115
		Reference	3.59713
		Reference	3.89612
		Reference	3.67329
		Reference	3.92778
		Reference	3.8082
		Reference	3.90617
		Reference	3.66908
		Reference	3.35188
		Reference	3.53616
		Reference	3.56362
		Reference	3.58799
		Reference	3.7988
		Reference	3.70364
		Reference	3.89833
		Reference	3.93173
		Reference	3.98437
		Reference	3.57765
		Reference	3.72121
		Reference	3.73247
		Reference	3.79175
		Reference	3.90854
		Reference	3.64213
		Reference	3.96614
		Reference	3.52763
		Reference	3.54241
		Reference	3.87189
		Reference	3.47857
		Reference	3.52966
		Reference	3.98683
		Reference	3.94653
		Reference	3.97632
		Reference	3.90419
		Reference	3.93143
		Reference	3.61647
		Reference	3.59721
		Reference	3.57168
		Reference	3.72432
		Reference	3.39667
		Reference	3.75657
		Reference	3.59318
		Reference	3.96606
		Reference	3.98439
		Reference	3.74179
		Reference	3.68809
		Reference	3.81896
		Reference	3.79298
		Reference	3.7964
		Reference	3.96059
		Reference	3.77469
		Reference	3.47934
		Reference	3.7648
		Reference	3.60167
		Reference	3.65263
		Reference	3.59984
		Reference	3.67975
		Reference	3.59852
		Reference	3.84849
		Reference	3.76205
		Reference	3.89408
		Reference	3.85811
		Reference	3.90406
		Reference	3.70028
		Reference	3.42391
		Reference	3.9521
		Reference	3.40092
		Reference	3.80283
		Reference	3.65255
		Reference	3.82682
		Reference	3.73439
		Reference	3.52924
		Reference	3.51345
		Reference	3.69963
		Reference	3.82098
		Reference	3.75226
		Reference	3.35751
		Reference	3.25108
		Reference	3.60894
		Reference	3.62759
		Reference	3.90614
		Reference	3.60522
		Reference	3.78847
		Reference	3.85656
		Reference	3.51428
		Reference	3.9935
		Reference	3.89429
		Reference	3.77387
		Reference	3.42087
		Reference	3.67248
		Reference	3.48242
		Reference	3.82235
		Reference	3.66186
		Reference	3.30919
		Reference	3.74856
		Reference	3.39518
		Reference	3.72758
		Reference	3.89934
		Reference	3.92332
		Reference	3.86341
		Reference	3.81346
		Reference	3.49504
		Reference	3.52566
		Reference	3.9889
		Reference	3.76051
		Reference	3.89624
		Reference	3.33446
		Reference	3.42375
		Reference	3.97388
		Reference	3.64617
		Reference	3.94975
		Reference	3.7283
		Reference	3.87885
		Reference	3.67886
		Reference	3.75603
		Reference	3.47648
		Reference	3.59408
		Reference	3.67391
		Reference	3.75245
		Reference	3.54308
		Reference	3.95798
		Reference	3.98087
		Reference	3.35988
		Reference	3.35593
		Reference	3.67063
		Reference	3.78791
		Reference	3.82902
		Reference	3.67415
		Reference	3.83341
		Reference	3.99577
		Reference	3.84913
		Reference	3.80084
		Reference	3.87747
		Reference	3.45291
		Reference	3.27467
		Reference	3.98629
		Reference	3.98989
		Reference	3.86124
		Reference	3.58306
		Reference	3.40346
		Reference	3.5478
		Reference	3.71565
		Reference	3.62547
		Reference	3.63977
		Reference	3.31075
		Reference	3.58413
		Reference	3.60241
		Reference	3.7161
		Reference	3.52863
		Reference	3.87898
		Reference	3.95839
		Reference	3.68642
		Reference	3.7841
		Reference	3.88317
		Reference	3.80935
		Reference	3.94771
		Reference	3.90894
		Reference	3.7507
		Reference	3.76493
		Reference	3.76636
		Reference	3.88946
		Reference	3.91078
		Reference	3.83201
		Reference	3.54285
		Reference	3.99646
		Reference	3.39935
		Reference	3.98837
		Reference	3.58122
		Reference	3.72179
		Reference	3.57121
		Reference	3.69664
		Reference	3.8478
		Reference	3.81444
		Reference	3.84864
		Reference	3.78624
		Reference	3.88964
		Reference	3.62812
		Reference	3.89478
		Reference	3.57786
		Reference	3.65546
		Reference	3.98715
		Reference	3.99785
		Reference	3.75332
		Reference	3.61617
		Reference	3.8954
		Reference	3.7877
		Reference	3.96794
		Reference	3.628
		Reference	3.51356
		Reference	3.60988
		Reference	3.45726
		Reference	3.86309
		Reference	3.83906
		Reference	3.85895
		Reference	3.67256
		Reference	3.76059
		Reference	3.73383
		Reference	3.75629
		Reference	3.53702
		Reference	3.65152
		Reference	3.88608
		Reference	3.83315
		Reference	3.66614
		Reference	3.85664
		Reference	3.92978
		Reference	3.73875
		Reference	3.72049
		Reference	3.83983
		Reference	3.87244
		Reference	3.66384
		Reference	3.66988
		Reference	3.9474
		Reference	3.73506
		Reference	3.89581
		Reference	3.91166
		Reference	3.90308
		Reference	3.624
		Reference	3.74297
		Reference	3.9966
		Reference	3.78896
		Reference	3.3269
		Reference	3.74116
		Reference	3.30661
		Reference	3.60534
		Reference	3.38941
		Reference	3.71896
		Reference	3.57078
		Reference	3.82033
		Reference	3.13212
		Reference	3.84441
		Reference	3.86977
		Reference	3.7581
		Reference	3.94989
		Reference	3.71088
		Reference	3.69566
		Reference	3.6051
		Reference	3.7471
		Reference	3.72991
		Reference	3.73311
		Reference	3.91225
		Reference	3.9376
		Reference	3.50465
		Reference	3.87781
		Reference	3.9902
		Reference	3.93659
		Reference	3.98287
		Reference	3.92665
		Reference	3.82067
		Reference	3.75041
		Reference	3.95005
		Reference	3.41377
		Reference	3.42584
		Reference	3.67808
		Reference	3.83573
		Reference	3.96707
		Reference	3.68946
		Reference	3.90664
		Reference	3.99459
		Reference	3.68994
		Reference	3.87561
		Reference	3.84724
		Reference	3.42803
		Reference	3.96935
		Reference	3.8315
		Reference	3.37919
		Reference	3.79357
		Reference	3.76516
		Reference	3.80524
		Reference	3.68184
		Reference	3.45964
		Reference	3.38212
		Reference	3.54808
		Reference	3.74911
		Reference	3.76482
		Reference	3.84599
		Reference	3.80768
		Reference	3.53238
		Reference	3.62726
		Reference	3.60509
		Reference	3.63149
		Reference	3.62594
		Reference	3.82692
		Reference	3.78288
		Reference	3.78883
		Reference	3.81938
		Reference	3.64447
		Reference	3.42609
		Reference	3.4468
		Reference	3.5398
		Reference	3.97046
		Reference	3.83426
		Reference	3.60858
		Reference	3.83428
		Reference	3.82173
		Reference	3.63241
		Reference	3.74736
		Reference	3.88104
		Reference	3.84337
		Reference	3.99846
		Reference	3.4955
		Reference	3.85636
		Reference	3.68299
		Reference	3.99536
		Reference	3.75943
		Reference	3.93903
		Reference	3.35283
		Reference	3.93547
		Reference	3.48241
		Reference	3.83286
		Reference	3.69426
		Reference	3.76514
		Reference	3.7101
		Reference	3.6275
		Reference	3.67465
		Reference	3.76725
		Reference	3.99362
		Reference	3.65074
		Reference	3.77362
		Reference	3.6852
		Reference	3.45133
		Reference	3.50609
		Reference	3.75614
		Reference	3.74605
		Reference	3.41246
		Reference	3.29248
		Reference	3.42074
		Reference	3.77005
		Reference	3.54014
		Reference	3.58572
		Reference	3.90939
		Reference	3.87519
		Reference	3.83799
		Reference	3.97749
		Reference	3.35066
		Reference	3.70214
		Reference	3.9556
		Reference	3.89432
		Reference	3.59039
		Reference	3.92841
		Reference	3.74314
		Reference	3.90186
		Reference	3.86407
		Reference	3.3034
		Reference	3.52483
		Reference	3.6561
		Reference	3.95098
		Reference	3.99154
		Reference	3.94414
		Reference	3.66401
		Reference	3.77997
		Reference	3.68278
		Reference	3.59693
		Reference	3.57963
		Reference	3.75397
		Reference	3.67475
		Reference	3.59681
		Reference	3.75452
		Reference	3.69837
		Reference	3.93101
		Reference	3.76362
		Reference	3.74934
		Reference	3.91056
		Reference	3.83997
		Reference	3.59081
		Reference	3.40122
		Reference	3.62094
		Reference	3.36848
		Reference	3.80092
		Reference	3.75174
		Reference	3.86852
		Reference	3.48352
		Reference	3.97911
		Reference	3.81396
		Reference	3.42263
		Reference	3.3353
		Reference	3.90666
		Reference	3.73273
		Reference	3.89707
		Reference	3.72184
		Reference	3.84258
		Reference	3.57007
		Reference	3.91776
		Reference	3.95031
		Reference	3.87796
		Reference	3.86444
		Reference	3.69993
		Reference	3.87195
		Reference	3.98896
		Reference	3.89943
		Reference	3.71288
		Reference	3.73562
		Reference	3.85617
		Reference	3.55473
		Reference	3.86936
		Reference	3.7958
		Reference	3.43928
		Reference	3.52176
		Reference	3.847
		Reference	3.75535
		Reference	3.28726
		Reference	3.60292
		Reference	3.37308
		Reference	3.73378
		Reference	3.83702
		Reference	3.9721
		Reference	3.99375
		Reference	2.90601
		Reference	3.31184
		Reference	3.69266
		Reference	3.92622
		Reference	3.88131
		Reference	3.91612
		Reference	3.94161
		Reference	3.99555
		Reference	3.97338
		Reference	3.68695
		Reference	3.64982
		Reference	3.71689
		Reference	3.74117
		Reference	3.69189
		Reference	3.68447
		Reference	3.53728
		Reference	3.78159
		Reference	3.62265
		Reference	3.57419
		Reference	3.89483
		Reference	3.8927
		Reference	3.83643
		Reference	3.94171
		Reference	3.55158
		Reference	3.90767
		Reference	3.3783
		Reference	3.7402
		Reference	3.56988
		Reference	3.9329
		Reference	3.70256
		Reference	3.48789
		Reference	3.99561
		Reference	3.74999
		Reference	3.93239
		Reference	3.91505
		Reference	3.8125
		Reference	3.59681
		Reference	3.49228
		Reference	3.66489
		Reference	3.98107
		Reference	3.83231
		Reference	3.72861
		Reference	3.79816
		Reference	3.84154
		Reference	3.98283
		Reference	3.95259
		Reference	3.8768
		Reference	3.71312
		Reference	3.7663
		Reference	3.4827
		Reference	3.22672
		Reference	3.51198
		Reference	3.29779
		Reference	3.30233
		Reference	3.77976
		Reference	3.75393
		Reference	3.76135
		Reference	3.68333
		Reference	3.73665
		Reference	3.53486
		Reference	3.99445
		Reference	3.78252
		Reference	3.7656
		Reference	3.8428
		Reference	3.97188
		Reference	3.86454
		Reference	3.48919
		Reference	3.8109
		Reference	3.64661
		Reference	3.38427
		Reference	3.93337
		Reference	3.67948
		Reference	3.59608
		Reference	3.81777
		Reference	3.33757
		Reference	3.85195
		Reference	3.97896
		Reference	3.47642
		Reference	3.37643
		Reference	3.72531
		Reference	3.72324
		Reference	3.53244
		Reference	3.29846
		Reference	3.73519
		Reference	3.94256
		Reference	3.93284
		Reference	3.48722
		Reference	3.45744
		Reference	3.71524
		Reference	3.99546
		Reference	3.77713
		Reference	3.88851
		Reference	3.74582
		Reference	3.7579
		Reference	3.78385
		Reference	3.68885
		Reference	3.56348
		Reference	3.8819
		Reference	3.90978
		Reference	3.82357
		Reference	3.94182
		Reference	3.84652
		Reference	3.95575
		Reference	3.86452
		Reference	3.60846
		Reference	3.39367
		Reference	3.93939
		Reference	3.96512
		Reference	3.71624
		Reference	3.96315
		Reference	3.81414
		Reference	3.63332
		Reference	3.74939
		Reference	3.84029
		Reference	3.6181
		Reference	3.67258
		Reference	3.7261
		Reference	3.87192
		Reference	3.364
		Reference	3.91293
		Reference	3.71895
		Reference	3.80764
		Reference	3.54728
		Reference	3.70365
		Reference	3.67337
		Reference	3.87702
		Reference	3.5111
		Reference	3.43134
		Reference	3.88686
		Reference	3.57632
		Reference	3.90488
		Reference	3.90706
		Reference	3.74845
		Reference	3.394
		Reference	3.98979
		Reference	3.92541
		Reference	3.81882
		Reference	3.64725
		Reference	3.96656
		Reference	3.62304
		Reference	3.75562
		Reference	3.92293
		Reference	3.54402
		Reference	3.4883
		Reference	3.93316
		Reference	3.84735
		Reference	3.61792
		Reference	3.53699
		Reference	3.77809
		Reference	3.3628
		Reference	3.58498
		Reference	3.7683
		Reference	3.38884
		Reference	3.65633
		Reference	3.62516
		Reference	3.73762
		Reference	3.95098
		Reference	3.57376
		Reference	3.56677
		Reference	3.69158
		Reference	3.9567
		Reference	3.95981
		Reference	3.62106
		Reference	3.22688
		Reference	3.50374
		Reference	3.90653
		Reference	3.68689
		Reference	3.59555
		Reference	3.83603
		Reference	3.75435
		Reference	3.97667
		Reference	3.6327
		Reference	3.81741
		Reference	3.81724
		Reference	3.81054
		Reference	3.92016
		Reference	3.89509
		Reference	3.72638
		Reference	3.71582
		Reference	3.95136
		Reference	3.61922
		Reference	3.61046
		Reference	3.78992
		Reference	3.78794
		Reference	3.76793
		Reference	3.80902
		Reference	3.89343
		Reference	3.53724
		Reference	3.50839
		Reference	3.27024
		Reference	3.5684
		Reference	3.9825
		Reference	3.25816
		Reference	3.85899
		Reference	3.82991
		Reference	3.74862
		Reference	3.97314
		Reference	3.72857
		Reference	3.85066
		Reference	3.69732
		Reference	3.46945
		Reference	3.5802
		Reference	3.8621
		Reference	3.78629
		Reference	3.56032
		Reference	3.90883
		Reference	3.7907
		Reference	3.98478
		Reference	3.8374
		Reference	3.98798
		Reference	3.59703
		Reference	3.75386
		Reference	3.52299
		Reference	3.68301
		Reference	3.90746
		Reference	3.97078
		Reference	3.68507
		Reference	3.87107
		Reference	3.83436
		Reference	3.47203
		Reference	3.74664
		Reference	3.85372
		Reference	3.62275
		Reference	3.58157
		Reference	3.40869
		Reference	3.63651
		Reference	3.76344
		Reference	3.73318
		Reference	3.51623
		Reference	3.5411
		Reference	3.642
		Reference	3.96583
		Reference	3.93325
		Reference	3.85108
		Reference	3.77242
		Reference	3.62919
		Reference	3.90739
		Reference	3.90935
		Reference	3.94794
		Reference	3.87731
		Reference	3.49033
		Reference	3.6935
		Reference	3.22999
		Reference	3.87263
		Reference	3.63483
		Reference	3.86653
		Reference	3.94266
		Reference	3.70514
		Reference	3.92312
		Reference	3.811
		Reference	3.73215
		Reference	3.98662
		Reference	3.79389
		Reference	3.57395
		Reference	3.52572
		Reference	3.83721
		Reference	3.605
		Reference	3.76339
		Reference	3.84242
		Reference	3.51881
		Reference	3.82734
		Reference	3.61188
		Reference	3.76234
		Reference	3.64814
		Reference	3.95957
		Reference	3.66406
		Reference	3.94749
		Reference	3.65077
		Reference	3.87654
		Reference	3.8777
		Reference	3.47835
		Reference	3.6017
		Reference	3.48004
		Reference	3.61616
		Reference	3.58794
		Reference	3.80517
		Reference	3.66952
		Reference	3.84843
		Reference	3.49042
		Reference	3.73213
		Reference	3.98157
		Reference	3.59724
		Reference	3.56762
		Reference	3.88599
		Reference	3.6047
		Reference	3.67696
		Reference	3.06873
		Reference	3.72075
		Reference	3.62971
		Reference	3.71833
		Reference	3.6651
		Reference	3.79229
		Reference	3.99483
		Reference	3.33437
		Reference	3.90334
		Reference	3.5165
		Reference	3.66313
		Reference	3.29159
		Reference	3.28196
		Reference	3.91965
		Reference	3.64161
		Reference	3.717
		Reference	3.69986
		Reference	3.82493
		Reference	3.80129
		Reference	3.81813
		Reference	3.72734
		Reference	3.6449
		Reference	3.72312
		Reference	3.49715
		Reference	3.82423
		Reference	3.41249
		Reference	3.51003
		Reference	3.91017
		Reference	3.4553
		Reference	3.49626
		Reference	3.65525
		Reference	3.7913
		Reference	3.70313
		Reference	3.92009
		Reference	3.62725
		Reference	3.88007
		Reference	3.65063
		Reference	3.96159
		Reference	3.75095
		Reference	3.69337
		Reference	3.46538
		Reference	3.95348
		Reference	3.71048
		Reference	3.49001
		Reference	3.81668
		Reference	3.38858
		Reference	3.81106
		Reference	3.65434
		Reference	3.53383
		Reference	3.7001
		Reference	3.58405
		Reference	3.9568
		Reference	3.92996
		Reference	3.55564
		Reference	3.78402
		Reference	3.8624
		Reference	3.97421
		Reference	3.46309
		Reference	3.75682
		Reference	3.77587
		Reference	3.34339
		Reference	3.82908
		Reference	3.99039
		Reference	3.65973
		Reference	3.75888
		Reference	3.97887
		Reference	3.53908
		Reference	3.65127
		Reference	3.90743
		Reference	3.74757
		Reference	3.52081
		Reference	3.60901
		Reference	3.98191
		Reference	3.42226
		Reference	3.74095
		Reference	3.85054
		Reference	3.08698
		Reference	3.69966
		Reference	3.87302
		Reference	3.80491
		Reference	3.58534
		Reference	3.53231
		Reference	3.2545
		Reference	3.98418
		Reference	3.9448
		Reference	3.58331
		Reference	3.79015
		Reference	3.53174
		Reference	3.54387
		Reference	3.61756
		Reference	3.87874
		Reference	3.97499
		Reference	3.84976
		Reference	3.70251
		Reference	3.87891
		Reference	3.74061
		Reference	3.82457
		Reference	3.79149
		Reference	3.67643
		Reference	3.63266
		Reference	3.6976
		Reference	3.71772
		Reference	3.34425
		Reference	3.28525
		Reference	3.8306
		Reference	3.53435
		Reference	3.28179
		Reference	3.82283
		Reference	3.58606
		Reference	3.62819
		Reference	3.98969
		Reference	3.81351
		Reference	3.91709
		Reference	3.74095
		Reference	3.65599
		Reference	3.75617
		Reference	3.91376
		Reference	3.43365
		Reference	3.57383
		Reference	3.67941
		Reference	3.78211
		Reference	3.66951
		Reference	3.92921
		Reference	3.59416
		Reference	3.93237
		Reference	3.97195
		Reference	3.48413
		Reference	3.74136
		Reference	3.64256
		Reference	3.78631
		Reference	3.70165
		Reference	3.59507
		Reference	3.96719
		Reference	3.69626
		Reference	3.51225
		Reference	3.70307
		Reference	3.99459
		Reference	3.52379
		Reference	3.84345
		Reference	3.99251
		Reference	3.60857
		Reference	3.55784
		Reference	3.43985
		Reference	3.61635
		Reference	3.57585
		Reference	3.59351
		Reference	3.93061
		Reference	3.85172
		Reference	3.84188
		Reference	3.588
		Reference	3.6969
		Reference	3.88917
		Reference	3.71017
		Reference	3.70047
		Reference	3.97971
		Reference	3.98152
		Reference	3.71605
		Reference	3.93378
		Reference	3.77251
		Reference	3.93233
		Reference	3.70061
		Reference	3.89953
		Reference	3.56266
		Reference	3.74964
		Reference	3.96189
		Reference	3.69454
		Reference	3.72692
		Reference	3.85907
		Reference	3.91684
		Reference	3.93826
		Reference	3.86443
		Reference	2.78954
		Reference	3.34259
		Reference	3.39298
		Reference	3.33874
		Reference	3.70634
		Reference	3.96432
		Reference	3.56587
		Reference	3.92768
		Reference	3.5709
		Reference	3.91982
		Reference	3.61282
		Reference	3.60688
		Reference	3.69783
		Reference	3.93233
		Reference	3.55302
		Reference	3.74779
		Reference	3.53322
		Reference	3.8191
		Reference	3.68984
		Reference	3.91352
		Reference	3.80196
		Reference	3.65197
		Reference	3.66403
		Reference	2.91955
		Reference	3.45173
		Reference	3.6174
		Reference	3.71227
		Reference	3.95805
		Reference	3.74576
		Reference	3.66629
		Reference	3.71249
		Reference	3.85891
		Reference	3.86543
		Reference	3.97819
		Reference	3.63519
		Reference	3.9634
		Reference	3.75464
		Reference	3.97016
		Reference	3.89966
		Reference	3.64443
		Reference	3.7169
		Reference	3.57288
		Reference	3.81015
		Reference	3.66306
		Reference	3.64675
		Reference	3.98086
		Reference	3.97692
		Reference	3.81498
		Reference	3.906
		Reference	3.58389
		Reference	3.71728
		Reference	3.46679
		Reference	3.66014
		Reference	3.42024
		Reference	3.90428
		Reference	3.70015
		Reference	3.53426
		Reference	3.67659
		Reference	3.77092
		Reference	3.92918
		Reference	3.72565
		Reference	3.56798
		Reference	3.68795
		Reference	3.58495
		Reference	3.69906
		Reference	3.82867
		Reference	3.79138
		Reference	3.92895
		Reference	3.70472
		Reference	3.64191
		Reference	3.74451
		Reference	3.58924
		Reference	3.69491
		Reference	3.63154
		Reference	3.3099
		Reference	3.60139
		Reference	3.72029
		Reference	3.97113
		Reference	3.65393
		Reference	3.9468
		Reference	3.99619
		Reference	3.73563
		Reference	3.68007
		Reference	3.46054
		Reference	3.63039
		Reference	3.76568
		Reference	3.89739
		Reference	3.96617
		Reference	3.51038
		Reference	3.29971
		Reference	3.36964
		Reference	3.99064
		Reference	3.29502
		Reference	3.80613
		Reference	3.83981
		Reference	3.75064
		Reference	3.66567
		Reference	3.71109
		Reference	3.81026
		Reference	3.76088
		Reference	3.56153
		Reference	3.51212
		Reference	3.31361
		Reference	3.62012
		Reference	3.75518
		Reference	3.94214
		Reference	3.86376
		Reference	3.51597
		Reference	3.3526
		Reference	3.89179
		Reference	3.76221
		Reference	3.54368
		Reference	3.90911
		Reference	3.47174
		Reference	3.78116
		Reference	3.8447
		Reference	3.80928
		Reference	3.79967
		Reference	3.98925
		Reference	3.96963
		Reference	3.99996
		Reference	3.64331
		Reference	3.69477
		Reference	3.65214
		Reference	3.53572
		Reference	3.78865
		Reference	3.64369
		Reference	3.47296
		Reference	3.9764
		Reference	3.57348
		Reference	3.82641
		Reference	3.8415
		Reference	3.61309
		Reference	3.56503
		Reference	3.76554
		Reference	3.56501
		Reference	3.73288
		Reference	3.50884
		Reference	3.7226
		Reference	3.6698
		Reference	3.66944
		Reference	3.63614
		Reference	3.79706
		Reference	3.83406
		Reference	3.08681
		Reference	3.70188
		Reference	3.92721
		Reference	3.99496
		Reference	3.68637
		Reference	3.81787
		Reference	3.73526
		Reference	3.60305
		Reference	3.48163
		Reference	3.6973
		Reference	3.7492
		Reference	3.81339
		Reference	3.50933
		Reference	3.832
		Reference	3.89239
		Reference	3.79058
		Reference	3.90039
		Reference	3.95148
		Reference	3.89973
		Reference	3.67324
		Reference	3.95462
		Reference	3.87869
		Reference	3.73569
		Reference	3.71288
		Reference	3.61351
		Reference	3.58896
		Reference	3.66244
		Reference	3.67778
		Reference	3.54473
		Reference	3.4601
		Reference	3.39193
		Reference	3.65604
		Reference	3.52159
		Reference	3.6566
		Reference	3.36134
		Reference	3.69205
		Reference	3.72344
		Reference	3.67629
		Reference	3.60276
		Reference	3.73702
		Reference	3.71504
		Reference	3.96516
		Reference	3.24336
		Reference	3.82215
		Reference	3.78873
		Reference	3.35975
		Reference	3.29545
		Reference	3.74674
		Reference	3.41003
		Reference	3.93775
		Reference	3.93578
		Reference	3.71319
		Reference	3.62589
		Reference	3.64314
		Reference	3.72577
		Reference	3.74482
		Reference	3.64696
		Reference	3.79622
		Reference	3.97719
		Reference	3.92473
		Reference	3.69312
		Reference	3.60989
		Reference	3.66706
		Reference	3.70324
		Reference	3.97574
		Reference	3.86886
		Reference	3.86343
		Reference	3.86464
		Reference	3.89575
		Reference	3.77497
		Reference	3.64222
		Reference	3.59382
		Reference	3.91915
		Reference	3.93305
		Reference	3.702
		Reference	3.26282
		Reference	3.63539
		Reference	3.78793
		Reference	3.62197
		Reference	3.70139
		Reference	3.8917
		Reference	3.90662
		Reference	3.29369
		Reference	3.29947
		Reference	3.87651
		Reference	3.89595
		Reference	3.43187
		Reference	3.42968
		Reference	3.29935
		Reference	3.29461
		Reference	3.38814
		Reference	3.57018
		Reference	3.29889
		Reference	3.59985
		Reference	3.83481
		Reference	3.86352
		Reference	3.97681
		Reference	3.80414
		Reference	3.77484
		Reference	3.88296
		Reference	3.357
		Reference	3.89586
		Reference	3.81768
		Reference	3.96262
		Reference	3.81231
		Reference	3.66599
		Reference	3.79176
		Reference	3.47276
		Reference	3.67287
		Reference	3.6497
		Reference	3.54392
		Reference	3.71129
		Reference	3.65471
		Reference	3.93014
		Reference	3.49919
		Reference	3.70609
		Reference	3.91988
		Reference	3.5961
		Reference	3.4451
		Reference	3.7513
		Reference	3.97856
		Reference	3.35849
		Reference	3.63269
		Reference	3.84689
		Reference	3.90697
		Reference	3.75943
		Reference	3.94352
		Reference	3.76782
		Reference	3.88579
		Reference	3.7904
		Reference	3.80844
		Reference	3.86683
		Reference	3.71423
		Reference	3.78272
		Reference	3.73614
		Reference	3.88892
		Reference	3.75893
		Reference	3.07238
		Reference	3.4585
		Reference	3.81839
		Reference	3.56981
		Reference	3.75278
		Reference	3.52853
		Reference	3.98154
		Reference	3.62427
		Reference	3.55519
		Reference	3.67956
		Reference	3.47882
		Reference	3.39584
		Reference	3.34954
		Reference	3.70683
		Reference	3.90466
		Reference	3.94955
		Reference	3.62847
		Reference	3.63627
		Reference	3.72901
		Reference	3.79218
		Reference	3.91689
		Reference	3.52372
		Reference	3.96438
		Reference	3.72765
		Reference	3.91277
		Reference	3.95787
		Reference	3.79597
		Reference	3.53798
		Reference	3.84247
		Reference	3.5042
		Reference	3.54049
		Reference	3.53455
		Reference	3.69716
		Reference	3.56017
		Reference	3.86591
		Reference	3.76397
		Reference	3.77682
		Reference	3.34317
		Reference	3.71084
		Reference	3.49777
		Reference	3.71984
		Reference	3.55613
		Reference	3.66174
		Reference	3.78328
		Reference	3.75695
		Reference	3.66848
		Reference	3.86595
		Reference	3.8671
		Reference	3.93505
		Reference	3.85088
		Reference	3.58185
		Reference	3.61857
		Reference	3.96292
		Reference	3.99054
		Reference	3.89618
		Reference	3.4426
		Reference	3.44833
		Reference	3.34588
		Reference	3.82048
		Reference	3.53386
		Reference	3.72168
		Reference	3.73854
		Reference	3.80317
		Reference	3.89858
		Reference	3.74643
		Reference	3.52547
		Reference	3.83428
		Reference	3.55348
		Reference	3.78092
		Reference	3.91897
		Reference	3.87112
		Reference	3.91634
		Reference	3.63121
		Reference	3.6418
		Reference	3.67239
		Reference	3.65366
		Reference	3.72161
		Reference	3.96574
		Reference	3.94133
		Reference	3.7543
		Reference	3.78008
		Reference	3.92097
		Reference	3.57639
		Reference	3.65314
		Reference	3.41779
		Reference	3.50928
		Reference	3.86984
		Reference	3.61718
		Reference	3.41109
		Reference	3.73154
		Reference	3.87376
		Reference	3.97883
		Reference	3.89692
		Reference	3.79223
		Reference	3.8916
		Reference	3.7538
		Reference	3.90298
		Reference	3.83031
		Reference	3.8764
		Reference	3.68441
		Reference	3.94414
		Reference	3.75056
		Reference	3.93286
		Reference	3.73869
		Reference	3.62505
		Reference	3.57014
		Reference	3.62228
		Reference	3.79512
		Reference	3.45317
		Reference	3.86582
		Reference	3.59778
		Reference	3.83392
		Reference	3.36533
		Reference	3.85983
		Reference	3.65841
		Reference	3.69086
		Reference	3.75507
		Reference	3.69065
		Reference	3.88228
		Reference	3.60334
		Reference	3.66985
		Reference	3.88646
		Reference	3.67069
		Reference	3.94572
		Reference	3.93118
		Reference	3.52927
		Reference	3.98207
		Reference	3.51531
		Reference	3.46756
		Reference	3.45881
		Reference	3.73398
		Reference	3.89805
		Reference	3.53172
		Reference	3.93488
		Reference	3.53531
		Reference	3.87853
		Reference	3.62722
		Reference	3.7604
		Reference	3.78204
		Reference	3.53657
		Reference	3.51934
		Reference	3.90487
		Reference	3.61778
		Reference	3.77565
		Reference	3.91517
		Reference	3.52867
		Reference	3.96212
		Reference	3.94208
		Reference	3.96414
		Reference	3.88761
		Reference	3.67831
		Reference	3.66572
		Reference	3.88865
		Reference	3.61976
		Reference	3.86352
		Reference	3.23367
		Reference	3.4487
		Reference	3.92889
		Reference	3.92489
		Reference	3.85183
		Reference	3.72833
		Reference	3.6254
		Reference	3.51397
		Reference	3.98987
		Reference	3.84974
		Reference	3.06731
		Reference	2.93361
		Reference	3.72377
		Reference	3.81654
		Reference	3.47335
		Reference	3.58668
		Reference	3.68498
		Reference	3.84974
		Reference	3.54092
		Reference	3.59812
		Reference	3.7536
		Reference	3.924
		Reference	3.55674
		Reference	3.40445
		Reference	3.68354
		Reference	3.83778
		Reference	3.91242
		Reference	3.93631
		Reference	3.91862
		Reference	3.86788
		Reference	3.59407
		Reference	3.93051
		Reference	3.67597
		Reference	3.67685
		Reference	3.86799
		Reference	3.68841
		Reference	3.83703
		Reference	3.9913
		Reference	3.93855
		Reference	3.4205
		Reference	3.55245
		Reference	3.82851
		Reference	3.46901
		Reference	3.79091
		Reference	3.69186
		Reference	3.95675
		Reference	3.8442
		Reference	3.42926
		Reference	3.40313
		Reference	3.44986
		Reference	3.76676
		Reference	3.91024
		Reference	3.38297
		Reference	3.98643
		Reference	3.74
		Reference	3.9478
		Reference	3.68076
		Reference	3.88039
		Reference	3.48777
		Reference	3.94959
		Reference	3.52327
		Reference	3.97253
		Reference	3.94207
		Reference	3.31128
		Reference	3.86392
		Reference	3.26433
		Reference	3.69489
		Reference	3.89415
		Reference	3.7305
		Reference	3.91285
		Reference	3.60634
		Reference	3.08898
		Reference	3.82847
		Reference	3.97941
		Reference	3.91708
		Reference	3.90515
		Reference	3.67155
		Reference	3.96872
		Reference	3.91861
		Reference	3.29267
		Reference	3.83025
		Reference	3.50594
		Reference	3.70934
		Reference	3.70727
		Reference	3.54623
		Reference	3.68799
		Reference	3.92428
		Reference	3.69518
		Reference	3.63933
		Reference	3.89446
		Reference	3.931
		Reference	3.49445
		Reference	3.72619
		Reference	3.57818
		Reference	3.48417
		Reference	3.66361
		Reference	3.36409
		Reference	3.61334
		Reference	3.84847
		Reference	3.79505
		Reference	3.38506
		Reference	3.48033
		Reference	3.65775
		Reference	3.88654
		Reference	3.81288
		Reference	3.87076
		Reference	3.76737
		Reference	3.9296
		Reference	3.65989
		Reference	3.53391
		Reference	3.68359
		Reference	3.9364
		Reference	3.6108
		Reference	3.90321
		Reference	3.60914
		Reference	3.39358
		Reference	3.68318
		Reference	3.86178
		Reference	3.55209
		Reference	3.85461
		Reference	3.95404
		Reference	3.98681
		Reference	3.45553
		Reference	3.70078
		Reference	3.44521
		Reference	3.35158
		Reference	3.6571
		Reference	3.90594
		Reference	3.8406
		Reference	3.69693
		Reference	3.50682
		Reference	3.4881
		Reference	3.84365
		Reference	3.57297
		Reference	3.68575
		Reference	3.83399
		Reference	3.92788
		Reference	3.46384
		Reference	3.97291
		Reference	3.9884
		Reference	3.94881
		Reference	3.99794
		Reference	3.70011
		Reference	3.34316
		Reference	3.256
		Reference	3.57133
		Reference	3.70669
		Reference	3.84014
		Reference	3.84156
		Reference	3.95677
		Reference	3.51196
		Reference	3.64834
		Reference	3.78563
		Reference	3.73727
		Reference	3.92956
		Reference	3.74975
		Reference	3.93631
[truncated: 155,312 more rows]

## Sheet: Figure 3e
Figure 3e
Hydrogen bonding		Data	Distance
Å		Reference	3.73111
		Reference	3.07406
		Reference	2.73219
		Reference	2.56647
		Reference	3.04332
		Reference	3.41639
		Reference	2.52282
		Reference	2.7417
		Reference	2.94832
		Reference	2.78739
		Reference	2.84527
		Reference	3.04039
		Reference	4.01969
		Reference	2.90483
		Reference	3.36817
		Reference	2.66373
		Reference	3.88155
		Reference	2.77049
		Reference	3.22327
		Reference	2.82272
		Reference	2.86986
		Reference	2.97288
		Reference	2.8034
		Reference	3.20867
		Reference	2.92106
		Reference	3.26331
		Reference	3.95491
		Reference	2.89243
		Reference	2.96179
		Reference	3.48155
		Reference	2.87001
		Reference	3.20274
		Reference	3.94509
		Reference	2.8041
		Reference	3.14755
		Reference	3.81728
		Reference	3.11958
		Reference	3.56264
		Reference	2.85664
		Reference	4.04673
		Reference	2.88445
		Reference	2.99965
		Reference	3.67892
		Reference	3.95732
		Reference	3.6297
		Reference	3.27228
		Reference	2.80674
		Reference	3.20377
		Reference	3.33285
		Reference	2.81649
		Reference	2.94941
		Reference	2.88047
		Reference	3.04675
		Reference	2.79802
		Reference	3.67881
		Reference	3.67881
		Reference	3.65022
		Reference	2.96826
		Reference	2.78209
		Reference	2.83877
		Reference	3.90045
		Reference	3.09327
		Reference	2.91754
		Reference	3.64072
		Reference	4.07592
		Reference	3.5187
		Reference	3.85351
		Reference	2.71044
		Reference	3.58749
		Reference	3.73051
		Reference	3.33676
		Reference	3.60164
		Reference	3.51738
		Reference	2.98538
		Reference	3.49759
		Reference	2.75653
		Reference	3.03252
		Reference	3.15506
		Reference	2.97075
		Reference	3.88636
		Reference	3.08846
		Reference	3.19822
		Reference	3.20018
		Reference	3.06305
		Reference	2.82279
		Reference	2.81609
		Reference	3.86171
		Reference	2.81802
		Reference	2.90559
		Reference	2.75291
		Reference	3.09953
		Reference	2.77769
		Reference	3.03115
		Reference	2.79785
		Reference	4.0606
		Reference	2.75856
		Reference	3.38061
		Reference	2.73512
		Reference	2.48005
		Reference	2.89214
		Reference	2.98501
		Reference	3.08683
		Reference	3.78425
		Reference	2.97024
		Reference	2.1724
		Reference	2.67641
		Reference	3.03745
		Reference	3.7499
		Reference	3.82803
		Reference	3.8889
		Reference	2.89843
		Reference	4.06539
		Reference	2.7936
		Reference	2.75009
		Reference	3.06398
		Reference	3.01603
		Reference	4.07341
		Reference	3.84465
		Reference	3.38478
		Reference	2.92513
		Reference	4.04469
		Reference	3.13304
		Reference	2.72696
		Reference	2.80311
		Reference	3.02744
		Reference	3.22065
		Reference	3.71969
		Reference	4.02976
		Reference	3.11838
		Reference	3.40125
		Reference	3.20631
		Reference	2.83407
		Reference	2.95044
		Reference	2.72873
		Reference	3.50673
		Reference	3.9141
		Reference	2.76235
		Reference	3.09695
		Reference	3.7945
		Reference	2.83782
		Reference	3.55125
		Reference	2.7505
		Reference	2.44725
		Reference	2.63046
		Reference	2.91911
		Reference	3.16641
		Reference	2.87908
		Reference	3.07598
		Reference	2.99602
		Reference	3.35101
		Reference	3.95731
		Reference	3.93781
		Reference	2.71526
		Reference	2.77425
		Reference	2.82809
		Reference	3.00631
		Reference	2.91205
		Reference	2.76067
		Reference	2.97941
		Reference	2.55068
		Reference	2.64466
		Reference	3.56661
		Reference	3.16717
		Reference	3.66341
		Reference	3.20788
		Reference	2.94405
		Reference	3.87345
		Reference	3.12317
		Reference	2.77203
		Reference	3.3779
		Reference	2.9803
		Reference	2.61457
		Reference	3.3779
		Reference	3.68446
		Reference	2.77203
		Reference	2.89805
		Reference	3.73701
		Reference	2.77107
		Reference	3.08111
		Reference	2.72435
		Reference	3.99173
		Reference	3.15761
		Reference	3.78174
		Reference	3.51051
		Reference	2.57622
		Reference	2.99955
		Reference	3.29869
		Reference	2.93667
		Reference	4.03532
		Reference	3.63705
		Reference	3.34601
		Reference	2.85035
		Reference	2.89827
		Reference	2.97833
		Reference	3.2798
		Reference	3.13872
		Reference	3.33414
		Reference	3.23391
		Reference	3.68485
		Reference	2.72437
		Reference	3.29973
		Reference	2.24771
		Reference	2.71749
		Reference	3.00922
		Reference	3.00851
		Reference	3.20337
		Reference	2.8865
		Reference	3.02613
		Reference	3.41529
		Reference	2.67808
		Reference	2.67808
		Reference	3.0148
		Reference	4.05775
		Reference	2.98307
		Reference	2.92513
		Reference	2.71531
		Reference	2.71905
		Reference	3.90134
		Reference	3.54191
		Reference	3.1235
		Reference	3.58265
		Reference	3.74641
		Reference	3.58759
		Reference	3.90369
		Reference	2.90789
		Reference	2.91937
		Reference	3.08435
		Reference	3.92464
		Reference	2.9927
		Reference	2.45367
		Reference	4.06189
		Reference	3.87904
		Reference	2.32998
		Reference	3.14712
		Reference	2.82868
		Reference	3.77688
		Reference	3.49606
		Reference	2.98944
		Reference	4.09216
		Reference	3.26661
		Reference	2.82868
		Reference	3.29946
		Reference	3.05924
		Reference	3.94305
		Reference	3.85436
		Reference	2.78482
		Reference	3.28141
		Reference	3.17464
		Reference	3.34476
		Reference	3.85436
		Reference	3.41108
		Reference	3.40447
		Reference	3.11204
		Reference	3.11204
		Reference	3.88282
		Reference	3.52147
		Reference	2.82808
		Reference	3.03935
		Reference	2.57509
		Reference	3.05707
		Reference	3.34711
		Reference	3.66774
		Reference	3.34276
		Reference	2.81141
		Reference	2.94434
		Reference	3.46954
		Reference	3.01663
		Reference	3.91005
		Reference	2.93785
		Reference	2.7429
		Reference	2.8971
		Reference	3.40057
		Reference	2.90122
		Reference	2.74902
		Reference	3.15175
		Reference	2.66178
		Reference	2.96701
		Reference	3.60122
		Reference	3.03552
		Reference	3.15756
		Reference	3.89913
		Reference	2.74627
		Reference	3.11679
		Reference	3.85214
		Reference	3.32071
		Reference	2.74149
		Reference	2.85326
		Reference	2.94484
		Reference	3.78366
		Reference	2.5868
		Reference	4.02371
		Reference	2.99178
		Reference	2.79332
		Reference	2.98564
		Reference	2.88277
		Reference	3.09603
		Reference	3.88162
		Reference	2.77634
		Reference	2.79635
		Reference	2.87454
		Reference	3.22715
		Reference	3.51149
		Reference	3.22513
		Reference	3.51894
		Reference	2.78525
		Reference	3.49564
		Reference	3.09625
		Reference	3.24093
		Reference	2.93983
		Reference	2.88752
		Reference	3.32954
		Reference	2.78228
		Reference	3.08864
		Reference	2.88401
		Reference	3.04154
		Reference	2.91135
		Reference	3.65926
		Reference	2.8216
		Reference	2.819
		Reference	3.32084
		Reference	3.63746
		Reference	2.69729
		Reference	2.95476
		Reference	2.85484
		Reference	3.09024
		Reference	3.84422
		Reference	2.85484
		Reference	3.12667
		Reference	3.51494
		Reference	3.60195
		Reference	3.44848
		Reference	2.918
		Reference	2.98724
		Reference	2.75069
		Reference	2.99095
		Reference	4.09181
		Reference	2.55469
		Reference	3.31561
		Reference	3.12042
		Reference	3.33451
		Reference	3.07091
		Reference	3.06768
		Reference	3.12042
		Reference	4.09087
		Reference	3.83981
		Reference	2.66487
		Reference	3.08096
		Reference	2.78054
		Reference	3.46547
		Reference	3.95584
		Reference	3.73905
		Reference	2.778
		Reference	3.83213
		Reference	3.0706
		Reference	4.07176
		Reference	2.91697
		Reference	3.03496
		Reference	3.51945
		Reference	2.52262
		Reference	3.02946
		Reference	3.9285
		Reference	2.94956
		Reference	3.02239
		Reference	3.59719
		Reference	4.09092
		Reference	3.61391
		Reference	3.05636
		Reference	4.05711
		Reference	3.4504
		Reference	3.14806
		Reference	4.04101
		Reference	3.89949
		Reference	2.86457
		Reference	2.57845
		Reference	3.51541
		Reference	2.88461
		Reference	4.09192
		Reference	4.02094
		Reference	3.45006
		Reference	3.9246
		Reference	2.66583
		Reference	3.6015
		Reference	3.04085
		Reference	2.94111
		Reference	3.1683
		Reference	3.01434
		Reference	3.34783
		Reference	2.63063
		Reference	3.23857
		Reference	2.96535
		Reference	3.1266
		Reference	3.94345
		Reference	4.09507
		Reference	2.74379
		Reference	2.76368
		Reference	3.0496
		Reference	3.67652
		Reference	3.21355
		Reference	3.83973
		Reference	3.18609
		Reference	2.85533
		Reference	2.68739
		Reference	2.97072
		Reference	3.16167
		Reference	3.19518
		Reference	2.67862
		Reference	2.7603
		Reference	3.02253
		Reference	4.01528
		Reference	2.54459
		Reference	3.86301
		Reference	2.65379
		Reference	3.64553
		Reference	2.61441
		Reference	2.61441
		Reference	3.62869
		Reference	3.35393
		Reference	3.18508
		Reference	4.09251
		Reference	2.7813
		Reference	2.79238
		Reference	3.67324
		Reference	3.16194
		Reference	4.00052
		Reference	3.40445
		Reference	3.96124
		Reference	2.947
		Reference	3.07303
		Reference	3.43676
		Reference	3.76532
		Reference	3.33342
		Reference	3.23218
		Reference	2.67646
		Reference	3.03512
		Reference	2.71574
		Reference	3.169
		Reference	3.99181
		Reference	4.03144
		Reference	2.66929
		Reference	2.82921
		Reference	3.88379
		Reference	2.94484
		Reference	3.71133
		Reference	3.23009
		Reference	4.05124
		Reference	2.93191
		Reference	3.22157
		Reference	3.32287
		Reference	2.7324
		Reference	3.33509
		Reference	2.88431
		Reference	3.97219
		Reference	2.87372
		Reference	2.72964
		Reference	3.10863
		Reference	3.12295
		Reference	2.70278
		Reference	4.05979
		Reference	3.77973
		Reference	3.6833
		Reference	2.99868
		Reference	4.05979
		Reference	3.04999
		Reference	2.70278
		Reference	2.84306
		Reference	2.7396
		Reference	3.76716
		Reference	3.9436
		Reference	3.52018
		Reference	3.96448
		Reference	4.06809
		Reference	2.78616
		Reference	3.00007
		Reference	2.69411
		Reference	3.57322
		Reference	2.82251
		Reference	2.80182
		Reference	2.68271
		Reference	2.81015
		Reference	3.00975
		Reference	2.96243
		Reference	2.91049
		Reference	3.64328
		Reference	3.82412
		Reference	4.05794
		Reference	2.90481
		Reference	3.14505
		Reference	2.84489
		Reference	2.93888
		Reference	3.65151
		Reference	3.60541
		Reference	3.14099
		Reference	3.30014
		Reference	3.8028
		Reference	4.01749
		Reference	2.95569
		Reference	3.05738
		Reference	3.45141
		Reference	2.77403
		Reference	2.87394
		Reference	2.87236
		Reference	2.793
		Reference	2.75129
		Reference	2.78335
		Reference	3.03038
		Reference	3.60071
		Reference	3.33063
		Reference	3.89952
		Reference	3.30699
		Reference	4.09082
		Reference	3.43103
		Reference	2.90808
		Reference	3.49072
		Reference	3.0034
		Reference	3.05974
		Reference	3.50929
		Reference	2.94117
		Reference	3.11165
		Reference	3.8661
		Reference	2.80504
		Reference	3.09653
		Reference	3.96217
		Reference	2.91642
		Reference	3.37967
		Reference	2.74356
		Reference	3.84956
		Reference	2.76448
		Reference	2.97685
		Reference	3.04837
		Reference	3.04652
		Reference	3.58367
		Reference	3.90821
		Reference	3.91658
		Reference	4.05993
		Reference	2.99199
		Reference	4.05978
		Reference	3.4689
		Reference	4.05993
		Reference	2.82121
		Reference	2.93081
		Reference	2.99364
		Reference	3.98707
		Reference	2.93965
		Reference	2.81543
		Reference	3.19503
		Reference	2.63615
		Reference	2.53583
		Reference	2.93083
		Reference	2.98176
		Reference	3.09281
		Reference	3.82173
		Reference	3.02222
		Reference	2.18093
		Reference	4.03585
		Reference	2.9482
		Reference	3.45746
		Reference	3.55672
		Reference	3.51086
		Reference	2.63787
		Reference	3.72704
		Reference	2.63787
		Reference	3.07317
		Reference	3.19039
		Reference	4.06859
		Reference	3.64767
		Reference	3.91985
		Reference	2.79211
		Reference	2.97726
		Reference	3.04946
		Reference	3.09213
		Reference	2.73478
		Reference	2.75851
		Reference	2.96813
		Reference	2.94101
		Reference	3.79801
		Reference	2.96813
		Reference	3.10555
		Reference	3.6031
		Reference	3.29192
		Reference	3.98617
		Reference	3.63737
		Reference	2.79279
		Reference	3.9433
		Reference	3.025
		Reference	3.04058
		Reference	3.76377
		Reference	3.76377
		Reference	2.8228
		Reference	3.1511
		Reference	2.55279
		Reference	3.16022
		Reference	3.77923
		Reference	4.01663
		Reference	2.76584
		Reference	2.79549
		Reference	2.96499
		Reference	3.23981
		Reference	2.83097
		Reference	2.94431
		Reference	2.56031
		Reference	3.19838
		Reference	3.51513
		Reference	3.04409
		Reference	3.01814
		Reference	3.15345
		Reference	4.00683
		Reference	2.86283
		Reference	3.75947
		Reference	2.85944
		Reference	2.93282
		Reference	3.50269
		Reference	3.76815
		Reference	3.76815
		Reference	3.53234
		Reference	2.94242
		Reference	2.83506
		Reference	4.09199
		Reference	2.91697
		Reference	2.63452
		Reference	2.73746
		Reference	4.04633
		Reference	2.89824
		Reference	2.95315
		Reference	2.78365
		Reference	3.00695
		Reference	2.92953
		Reference	2.89001
		Reference	4.08362
		Reference	2.7055
		Reference	2.97215
		Reference	3.70252
		Reference	2.94407
		Reference	2.89536
		Reference	2.90123
		Reference	3.61908
		Reference	3.24806
		Reference	3.14265
		Reference	3.83836
		Reference	4.00468
		Reference	2.92315
		Reference	3.34674
		Reference	3.3414
		Reference	3.0114
		Reference	2.79708
		Reference	3.99245
		Reference	3.39205
		Reference	3.027
		Reference	3.05373
		Reference	2.96789
		Reference	3.99245
		Reference	3.12844
		Reference	2.79708
		Reference	3.21595
		Reference	3.85664
		Reference	2.9501
		Reference	3.96249
		Reference	3.68826
		Reference	2.92096
		Reference	2.86059
		Reference	3.13157
		Reference	2.88139
		Reference	3.07931
		Reference	2.83231
		Reference	3.07931
		Reference	3.26941
		Reference	3.06401
		Reference	3.75604
		Reference	4.08459
		Reference	3.28692
		Reference	4.03521
		Reference	3.42274
		Reference	3.28794
		Reference	2.71789
		Reference	3.27258
		Reference	4.05108
		Reference	2.81756
		Reference	4.0516
		Reference	3.18433
		Reference	3.40813
		Reference	3.24182
		Reference	2.97919
		Reference	2.94703
		Reference	3.55297
		Reference	3.08959
		Reference	2.63832
		Reference	2.86598
		Reference	2.63832
		Reference	3.99088
		Reference	2.80844
		Reference	3.97524
		Reference	3.50068
		Reference	2.78904
		Reference	3.8205
		Reference	2.86144
		Reference	3.79039
		Reference	3.2375
		Reference	3.5883
		Reference	3.69705
		Reference	2.86144
		Reference	3.52426
		Reference	3.36475
		Reference	2.76608
		Reference	4.00471
		Reference	3.53265
		Reference	2.80839
		Reference	4.00374
		Reference	3.92047
		Reference	2.8244
		Reference	3.5573
		Reference	3.83751
		Reference	3.43767
		Reference	2.86043
		Reference	2.80502
		Reference	3.99948
		Reference	2.88428
		Reference	3.2036
		Reference	3.45836
		Reference	3.08335
		Reference	2.97983
		Reference	2.86203
		Reference	3.50244
		Reference	3.61351
		Reference	3.19104
		Reference	2.95081
		Reference	3.22595
		Reference	4.04781
		Reference	2.99897
		Reference	2.8631
		Reference	3.06973
		Reference	2.80967
		Reference	2.48527
		Reference	3.02446
		Reference	2.73571
		Reference	2.56607
		Reference	3.93365
		Reference	3.24901
		Reference	3.50507
		Reference	3.74631
		Reference	2.69706
		Reference	2.86721
		Reference	3.03076
		Reference	3.13479
		Reference	3.38728
		Reference	2.94392
		Reference	3.58398
		Reference	2.73423
		Reference	2.59413
		Reference	2.91412
		Reference	3.76188
		Reference	2.68787
		Reference	3.76573
		Reference	2.47786
		Reference	2.91682
		Reference	2.5422
		Reference	2.6887
		Reference	3.03467
		Reference	3.925
		Reference	2.88435
		Reference	2.73563
		Reference	3.81431
		Reference	2.96016
		Reference	2.73563
		Reference	3.22107
		Reference	2.77967
		Reference	2.60772
		Reference	2.84327
		Reference	2.90596
		Reference	2.69426
		Reference	3.06773
		Reference	2.75736
		Reference	4.01757
		Reference	2.60795
		Reference	3.16251
		Reference	4.08391
		Reference	2.80976
		Reference	3.47167
		Reference	3.9291
		Reference	3.90564
		Reference	3.99351
		Reference	3.68633
		Reference	3.16629
		Reference	2.64567
		Reference	3.2273
		Reference	2.86849
		Reference	2.97048
		Reference	2.91677
		Reference	3.97107
		Reference	2.77928
		Reference	2.77928
		Reference	2.6824
		Reference	2.61045
		Reference	2.92204
		Reference	3.102
		Reference	3.68623
		Reference	3.46392
		Reference	3.85388
		Reference	2.70198
		Reference	3.04558
		Reference	3.14494
		Reference	2.73584
		Reference	2.56492
		Reference	2.56492
		Reference	3.65763
		Reference	2.62982
		Reference	4.05946
		Reference	3.04011
		Reference	3.64399
		Reference	3.31219
		Reference	3.95585
		Reference	3.30472
		Reference	2.86159
		Reference	2.66565
		Reference	2.91482
		Reference	2.99841
		Reference	3.09014
		Reference	2.84676
		Reference	3.26451
		Reference	2.89158
		Reference	3.16551
		Reference	2.87276
		Reference	3.23809
		Reference	2.97334
		Reference	2.89158
		Reference	3.99368
		Reference	3.0958
		Reference	3.24692
		Reference	3.49771
		Reference	2.75528
		Reference	2.8958
		Reference	2.65928
		Reference	2.88621
		Reference	3.87383
		Reference	2.77725
		Reference	2.96808
		Reference	3.67803
		Reference	3.06442
		Reference	2.94708
		Reference	2.60479
		Reference	3.40279
		Reference	2.93284
		Reference	3.25699
		Reference	3.97437
		Reference	2.907
		Reference	3.83657
		Reference	2.8304
		Reference	3.11009
		Reference	2.65135
		Reference	3.13342
		Reference	3.24117
		Reference	4.08711
		Reference	2.98181
		Reference	3.24908
		Reference	4.05189
		Reference	3.05624
		Reference	3.83734
		Reference	3.80761
		Reference	3.04744
		Reference	2.93427
		Reference	2.34016
		Reference	3.38508
		Reference	3.84525
		Reference	4.0619
		Reference	2.84301
		Reference	3.05779
		Reference	2.5043
		Reference	3.99784
		Reference	2.495
		Reference	2.85939
		Reference	3.30417
		Reference	3.199
		Reference	2.96076
		Reference	2.86217
		Reference	3.30438
		Reference	3.89352
		Reference	3.71425
		Reference	3.9394
		Reference	3.20497
		Reference	3.11869
		Reference	3.90474
		Reference	2.97787
		Reference	4.02401
		Reference	3.06755
		Reference	2.8252
		Reference	2.86861
		Reference	3.67453
		Reference	3.41497
		Reference	3.30076
		Reference	2.64871
		Reference	2.83249
		Reference	3.24032
		Reference	3.3518
		Reference	2.98245
		Reference	2.78635
		Reference	2.97678
		Reference	2.85125
		Reference	3.07655
		Reference	3.84132
		Reference	2.75987
		Reference	3.19296
		Reference	2.8722
		Reference	2.80521
		Reference	2.86399
		Reference	2.75307
		Reference	3.91349
		Reference	3.57055
		Reference	3.08408
		Reference	3.90174
		Reference	3.50108
		Reference	3.85427
		Reference	2.80152
		Reference	4.02592
		Reference	3.8593
		Reference	2.80152
		Reference	3.07375
		Reference	2.73264
		Reference	4.02592
		Reference	3.2069
		Reference	2.72989
		Reference	2.82314
		Reference	2.90806
		Reference	3.74282
		Reference	2.99756
		Reference	3.03206
		Reference	2.91934
		Reference	3.06777
		Reference	3.30628
		Reference	2.92678
		Reference	3.25719
		Reference	4.05328
		Reference	2.92678
		Reference	2.80508
		Reference	3.21663
		Reference	2.51415
		Reference	3.08554
		Reference	2.87874
		Reference	3.8157
		Reference	2.82058
		Reference	3.02253
		Reference	4.023
		Reference	3.51533
		Reference	2.98043
		Reference	2.98867
		Reference	2.79345
		Reference	3.81773
		Reference	2.79606
		Reference	2.89502
		Reference	3.9945
		Reference	2.44476
		Reference	2.43808
		Reference	2.44476
		Reference	2.5705
		Reference	2.62275
		Reference	2.83847
		Reference	3.59987
		Reference	3.3368
		Reference	3.60599
		Reference	3.68769
		Reference	2.66073
		Reference	3.75204
		Reference	2.78745
		Reference	3.63443
		Reference	3.19093
		Reference	3.90373
		Reference	4.02348
		Reference	2.96458
		Reference	2.61159
		Reference	3.7589
		Reference	2.69675
		Reference	3.75202
		Reference	2.70399
		Reference	3.38377
		Reference	2.98218
		Reference	2.95643
		Reference	2.94121
		Reference	3.51569
		Reference	3.87891
		Reference	2.97808
		Reference	3.40715
		Reference	3.92676
		Reference	3.98572
		Reference	3.18903
		Reference	3.21625
		Reference	2.78468
		Reference	3.95525
		Reference	3.38903
		Reference	4.03909
		Reference	2.79906
		Reference	3.32658
		Reference	2.91255
		Reference	3.80733
		Reference	3.15767
		Reference	2.88548
		Reference	2.61858
		Reference	2.67471
		Reference	4.07093
		Reference	3.19678
		Reference	2.96478
		Reference	2.61094
		Reference	3.24345
		Reference	2.71261
		Reference	3.23748
		Reference	3.0846
		Reference	3.49096
		Reference	2.38525
		Reference	3.22182
		Reference	3.00443
		Reference	2.79927
		Reference	3.40962
		Reference	2.98702
		Reference	3.94519
		Reference	3.01036
		Reference	3.62979
		Reference	3.52492
		Reference	3.35563
		Reference	3.30787
		Reference	3.24905
		Reference	3.32077
		Reference	2.08309
		Reference	2.72918
		Reference	3.8934
		Reference	3.65922
		Reference	4.03974
		Reference	2.91723
		Reference	2.8944
		Reference	2.89027
		Reference	2.70934
		Reference	2.97626
		Reference	2.76524
		Reference	4.08373
		Reference	2.98473
		Reference	3.494
		Reference	4.03471
		Reference	2.63981
		Reference	3.21284
		Reference	3.23688
		Reference	2.48084
		Reference	3.39015
		Reference	2.99662
		Reference	2.87564
		Reference	3.78263
		Reference	4.05239
		Reference	3.02247
		Reference	4.00527
		Reference	3.15754
		Reference	2.81662
		Reference	3.01308
		Reference	2.58702
		Reference	2.78598
		Reference	4.02064
		Reference	3.00469
		Reference	3.0463
		Reference	2.88629
		Reference	4.05357
		Reference	2.97957
		Reference	3.72733
		Reference	3.72038
		Reference	4.06816
		Reference	2.74062
		Reference	3.97503
		Reference	2.84339
		Reference	2.86927
		Reference	3.97448
		Reference	2.77993
		Reference	3.96046
		Reference	2.9457
		Reference	4.06653
		Reference	3.00533
		Reference	2.8298
		Reference	2.78733
		Reference	2.97809
		Reference	3.03695
		Reference	3.83733
		Reference	2.90336
		Reference	3.20947
		Reference	2.70311
		Reference	4.0816
		Reference	3.48115
		Reference	3.05535
		Reference	4.07165
		Reference	3.13114
		Reference	4.0816
		Reference	3.2051
		Reference	2.70311
		Reference	3.35797
		Reference	3.26074
		Reference	3.12808
		Reference	3.57611
		Reference	2.98594
		Reference	2.85178
		Reference	3.93838
		Reference	3.07713
		Reference	4.06637
		Reference	3.92337
		Reference	2.92627
		Reference	3.26661
		Reference	2.81125
		Reference	2.87456
		Reference	2.8847
		Reference	2.60394
		Reference	3.04877
		Reference	3.80653
		Reference	3.93784
		Reference	3.04877
		Reference	4.0039
		Reference	2.91925
		Reference	3.73013
		Reference	2.8552
		Reference	3.4409
		Reference	3.10833
		Reference	2.46793
		Reference	2.71234
		Reference	3.91052
		Reference	3.80863
		Reference	3.23356
		Reference	3.76642
		Reference	3.76642
		Reference	2.96497
		Reference	3.86887
		Reference	3.82243
		Reference	2.96497
		Reference	2.99673
		Reference	2.82664
		Reference	3.3261
		Reference	2.43154
		Reference	3.03867
		Reference	3.59964
		Reference	3.81257
		Reference	2.80898
		Reference	2.85304
		Reference	3.79196
		Reference	3.05599
		Reference	2.87272
		Reference	2.43154
		Reference	2.78159
		Reference	2.96468
		Reference	3.81052
		Reference	2.9987
		Reference	2.7305
		Reference	3.33098
		Reference	2.9619
		Reference	2.80027
		Reference	3.22391
		Reference	2.99728
		Reference	3.96839
		Reference	2.76619
		Reference	2.58192
		Reference	3.18049
		Reference	3.96732
		Reference	2.79095
		Reference	3.99325
		Reference	2.95586
		Reference	2.87384
		Reference	3.95096
		Reference	2.94965
		Reference	3.47395
		Reference	3.11745
		Reference	4.03905
		Reference	2.67679
		Reference	2.84318
		Reference	2.92704
		Reference	2.80015
		Reference	3.4946
		Reference	2.96773
		Reference	3.86153
		Reference	2.97597
		Reference	2.97931
		Reference	2.81227
		Reference	2.69643
		Reference	2.94074
		Reference	2.64097
		Reference	3.05527
		Reference	3.8741
		Reference	3.98085
		Reference	2.63549
		Reference	4.03628
		Reference	3.50347
		Reference	3.16816
		Reference	2.66119
		Reference	3.62483
		Reference	2.98524
		Reference	2.68108
		Reference	2.68108
		Reference	3.35344
		Reference	2.44914
		Reference	3.86879
		Reference	2.89792
		Reference	3.02262
		Reference	2.75245
		Reference	3.17571
		Reference	3.05367
		Reference	3.05709
		Reference	3.11333
		Reference	2.97758
		Reference	2.62438
		Reference	3.71765
		Reference	3.44031
		Reference	2.98659
		Reference	4.00739
		Reference	3.2816
		Reference	2.9036
		Reference	3.24969
		Reference	3.05734
		Reference	2.46689
		Reference	2.73116
		Reference	3.149
		Reference	3.10695
		Reference	3.13595
		Reference	3.55885
		Reference	3.21411
		Reference	3.00673
		Reference	3.56255
		Reference	4.0349
		Reference	3.64748
		Reference	2.93778
		Reference	3.34661
		Reference	2.84202
		Reference	2.8386
		Reference	4.07319
		Reference	3.13861
		Reference	2.99946
		Reference	3.90681
		Reference	3.90681
		Reference	2.87427
		Reference	2.97977
		Reference	3.01958
		Reference	3.35786
		Reference	2.71265
		Reference	3.06367
		Reference	3.92101
		Reference	3.19828
		Reference	2.75989
		Reference	3.0475
		Reference	3.02337
		Reference	3.18291
		Reference	2.97829
		Reference	2.97931
		Reference	2.80435
		Reference	3.99234
		Reference	3.00022
		Reference	3.36418
		Reference	2.88784
		Reference	3.73774
		Reference	3.03149
		Reference	2.91935
		Reference	3.39664
		Reference	2.87703
		Reference	3.21982
		Reference	3.76883
		Reference	2.72354
		Reference	2.93601
		Reference	3.3291
		Reference	3.77591
		Reference	3.49571
		Reference	4.05935
		Reference	3.92029
		Reference	2.8444
		Reference	3.81624
		Reference	2.90887
		Reference	3.50558
		Reference	4.07586
		Reference	2.82524
		Reference	2.81038
		Reference	2.8856
		Reference	2.75611
		Reference	4.00977
		Reference	2.64138
		Reference	3.43562
		Reference	2.64138
		Reference	2.73706
		Reference	2.76168
		Reference	3.96844
		Reference	3.49785
		Reference	3.29664
		Reference	3.94548
		Reference	3.34018
		Reference	2.86935
		Reference	4.06205
		Reference	2.78455
		Reference	3.94479
		Reference	2.81941
		Reference	2.81601
		Reference	3.22534
		Reference	2.69386
		Reference	3.83567
		Reference	3.70008
		Reference	4.08546
		Reference	3.06976
		Reference	3.11596
		Reference	2.69386
		Reference	3.3048
		Reference	3.6729
		Reference	2.86425
		Reference	2.8206
		Reference	2.95798
		Reference	2.73234
		Reference	3.94117
		Reference	3.97366
		Reference	3.14496
		Reference	2.88805
		Reference	2.69801
		Reference	2.91006
		Reference	4.00784
		Reference	3.48817
		Reference	2.68516
		Reference	2.98121
		Reference	2.85129
		Reference	3.43397
		Reference	3.10006
		Reference	3.43397
		Reference	2.92378
		Reference	3.77528
		Reference	3.83127
		Reference	2.75816
		Reference	3.30115
		Reference	2.89294
		Reference	2.88144
		Reference	3.44315
		Reference	3.19383
		Reference	2.57781
		Reference	2.81152
		Reference	3.01348
		Reference	4.06798
		Reference	2.8125
		Reference	2.94259
		Reference	2.76827
		Reference	2.72293
		Reference	2.83579
		Reference	3.54602
		Reference	2.79005
		Reference	3.93611
		Reference	2.59938
		Reference	2.83024
		Reference	3.26701
		Reference	3.38409
		Reference	3.25935
		Reference	2.94744
		Reference	3.19493
		Reference	3.38409
		Reference	2.4281
		Reference	3.83862
		Reference	3.92764
		Reference	3.03225
		Reference	2.82572
		Reference	2.97148
		Reference	3.36418
		Reference	3.89869
		Reference	3.87764
		Reference	3.29401
		Reference	3.12803
		Reference	3.35074
		Reference	2.62625
		Reference	3.67658
		Reference	2.62625
		Reference	2.81962
		Reference	3.26971
		Reference	2.03057
		Reference	2.75529
		Reference	3.58943
		Reference	3.18123
		Reference	3.12447
		Reference	3.04499
		Reference	2.76407
		Reference	3.2224
		Reference	2.99492
		Reference	3.05583
		Reference	3.98068
		Reference	4.02787
		Reference	2.96417
		Reference	4.06302
		Reference	3.18084
		Reference	2.53917
		Reference	3.03857
		Reference	2.82458
		Reference	2.99375
		Reference	3.04579
		Reference	3.29355
		Reference	3.29355
		Reference	3.188
		Reference	3.0602
		Reference	2.6792
		Reference	2.84644
		Reference	3.09671
		Reference	2.86336
		Reference	2.83411
		Reference	3.49811
		Reference	2.82807
		Reference	2.13242
		Reference	3.00132
		Reference	3.56523
		Reference	2.98427
		Reference	2.83992
		Reference	3.86345
		Reference	3.34034
		Reference	3.63768
		Reference	2.83992
		Reference	3.98917
		Reference	2.80391
		Reference	3.2876
		Reference	3.22174
		Reference	2.73793
		Reference	3.91427
		Reference	2.76129
		Reference	2.93137
		Reference	3.58065
		Reference	3.83819
		Reference	3.59759
		Reference	3.98562
		Reference	3.1701
		Reference	4.09916
		Reference	3.88122
		Reference	3.50636
		Reference	3.50338
		Reference	2.62782
		Reference	2.55474
		Reference	4.09753
		Reference	3.25189
		Reference	2.9516
		Reference	3.25548
		Reference	3.02437
		Reference	2.81097
		Reference	3.11328
		Reference	2.66266
		Reference	2.89264
		Reference	3.0069
		Reference	3.68377
		Reference	3.9397
		Reference	3.0831
		Reference	2.498
		Reference	3.99887
		Reference	3.7067
		Reference	3.63499
		Reference	3.25849
		Reference	3.28061
		Reference	3.08868
		Reference	2.83396
		Reference	3.78031
		Reference	2.83396
		Reference	3.33088
		Reference	3.0222
		Reference	3.19998
		Reference	4.07518
		Reference	3.49506
		Reference	2.97883
		Reference	3.72134
		Reference	2.9181
		Reference	2.87545
		Reference	4.05417
		Reference	2.67848
		Reference	2.97449
		Reference	2.59769
		Reference	3.04221
		Reference	3.23833
		Reference	4.02681
		Reference	3.10018
		Reference	3.16355
		Reference	3.01191
		Reference	2.857
		Reference	3.58113
		Reference	2.9316
		Reference	3.20598
		Reference	2.6964
		Reference	2.93849
		Reference	3.75349
		Reference	3.90916
		Reference	4.0085
		Reference	2.5726
		Reference	3.2715
		Reference	3.38926
		Reference	2.99495
		Reference	4.06669
		Reference	3.43975
		Reference	3.892
		Reference	2.68121
		Reference	3.94981
		Reference	3.89172
		Reference	2.95282
		Reference	3.06229
		Reference	2.95796
		Reference	2.70743
		Reference	3.06504
		Reference	2.65897
		Reference	3.07316
		Reference	2.9897
		Reference	2.682
		Reference	3.10064
		Reference	3.16208
		Reference	3.96332
		Reference	3.83296
		Reference	3.00914
		Reference	3.0309
		Reference	3.96956
		Reference	2.93202
		Reference	2.91544
		Reference	3.30957
		Reference	4.08249
		Reference	3.52668
		Reference	2.87229
		Reference	2.71502
		Reference	3.20865
		Reference	3.24982
		Reference	4.0329
		Reference	2.88399
		Reference	3.37481
		Reference	2.97331
		Reference	3.32529
		Reference	3.8697
		Reference	2.99459
		Reference	3.40662
		Reference	3.75652
		Reference	2.74281
		Reference	2.69943
		Reference	3.14918
		Reference	3.02475
		Reference	2.78927
		Reference	3.05173
		Reference	2.91485
		Reference	3.83386
		Reference	3.64043
		Reference	3.5842
		Reference	2.61233
		Reference	3.93563
		Reference	2.9168
		Reference	3.06934
		Reference	3.92372
		Reference	3.23582
		Reference	3.92372
		Reference	3.51551
		Reference	2.8561
		Reference	2.669
		Reference	3.13585
		Reference	2.93264
		Reference	2.79798
		Reference	2.81166
		Reference	3.55988
		Reference	3.11815
		Reference	3.12167
		Reference	3.43357
		Reference	3.89022
		Reference	2.92296
		Reference	3.08642
		Reference	2.8047
		Reference	3.49542
		Reference	2.92487
		Reference	2.75266
		Reference	4.0031
		Reference	2.89755
		Reference	2.66524
		Reference	2.61458
		Reference	2.83461
		Reference	2.83492
		Reference	4.04483
		Reference	3.92227
		Reference	3.08692
		Reference	3.18849
		Reference	2.79343
		Reference	2.89082
		Reference	3.12273
		Reference	2.93629
		Reference	3.24233
		Reference	3.00252
		Reference	3.25339
		Reference	3.28811
		Reference	3.507
		Reference	2.72573
		Reference	3.98631
		Reference	3.05447
		Reference	2.72573
		Reference	2.97353
		Reference	3.07261
		Reference	3.98631
		Reference	3.99238
		Reference	3.40137
		Reference	3.61636
		Reference	3.44699
		Reference	2.95426
		Reference	2.97311
		Reference	3.93706
		Reference	2.64031
		Reference	2.64072
		Reference	3.75787
		Reference	4.08947
		Reference	2.81597
		Reference	3.31905
		Reference	2.59682
		Reference	2.87019
		Reference	3.73668
		Reference	2.81597
		Reference	3.92456
		Reference	2.95453
		Reference	3.51665
		Reference	2.65785
		Reference	3.74965
		Reference	2.99896
		Reference	3.51055
		Reference	2.61536
		Reference	2.93068
		Reference	3.34852
		Reference	3.53872
		Reference	3.30285
		Reference	3.04451
		Reference	3.20508
		Reference	3.03108
		Reference	3.81663
		Reference	3.00254
		Reference	2.80212
		Reference	2.85225
		Reference	2.9259
		Reference	3.17271
		Reference	3.76156
		Reference	3.02328
		Reference	2.76107
		Reference	2.82172
		Reference	2.90241
		Reference	2.8473
		Reference	2.82001
		Reference	3.3103
		Reference	3.99953
		Reference	2.59912
		Reference	3.20288
		Reference	2.961
		Reference	2.99975
		Reference	2.85698
		Reference	3.25062
		Reference	3.95689
		Reference	2.63519
		Reference	3.84706
		Reference	3.9528
		Reference	3.98752
		Reference	2.63519
		Reference	3.18838
		Reference	2.89727
		Reference	3.84706
		Reference	3.02431
		Reference	3.7383
		Reference	3.08587
		Reference	3.5758
		Reference	3.09398
		Reference	3.2227
		Reference	3.91997
		Reference	2.79629
		Reference	3.04526
		Reference	4.00376
		Reference	3.66267
		Reference	4.08909
		Reference	2.80015
		Reference	3.47954
		Reference	2.75875
		Reference	2.8256
		Reference	3.7885
		Reference	3.07614
		Reference	2.68451
		Reference	3.02039
		Reference	2.68451
		Reference	3.39831
		Reference	2.82651
		Reference	2.83698
		Reference	4.04716
		Reference	2.88359
		Reference	2.80406
		Reference	2.94047
		Reference	2.88028
		Reference	3.00088
		Reference	3.09758
		Reference	3.91636
		Reference	3.63767
		Reference	3.99573
		Reference	2.98478
		Reference	3.34037
		Reference	2.95652
		Reference	2.79938
		Reference	3.0743
		Reference	2.78454
		Reference	3.27753
		Reference	3.25833
		Reference	3.74982
		Reference	2.94662
		Reference	2.92753
		Reference	3.09601
		Reference	2.76359
		Reference	3.75728
		Reference	3.90198
		Reference	2.85979
		Reference	3.66092
		Reference	3.10493
		Reference	2.9014
		Reference	2.84936
		Reference	3.22769
		Reference	2.89483
		Reference	2.79791
		Reference	3.10194
		Reference	3.95508
		Reference	3.85967
		Reference	2.94346
		Reference	3.83693
		Reference	3.53764
		Reference	3.11559
		Reference	3.19611
		Reference	3.52324
		Reference	4.09925
		Reference	3.61312
		Reference	3.66914
		Reference	2.8785
		Reference	3.24305
		Reference	2.82902
		Reference	2.86581
		Reference	3.31038
		Reference	2.96604
		Reference	3.62446
		Reference	3.64344
		Reference	3.8365
		Reference	3.78587
		Reference	3.78587
		Reference	2.79603
		Reference	2.91155
		Reference	4.05797
		Reference	3.13378
		Reference	2.92696
		Reference	2.6954
		Reference	3.11553
		Reference	2.95796
		Reference	4.09779
		Reference	2.87535
		Reference	2.91828
		Reference	2.83639
		Reference	2.82171
		Reference	3.8571
		Reference	3.41737
		Reference	3.16261
		Reference	2.74597
		Reference	3.01134
		Reference	4.05687
		Reference	2.70454
		Reference	2.87929
		Reference	3.8921
		Reference	3.04049
		Reference	3.11286
		Reference	2.08336
		Reference	2.95912
		Reference	2.50343
		Reference	2.5357
		Reference	2.72743
		Reference	3.17
		Reference	3.10996
		Reference	3.34407
		Reference	3.22668
		Reference	2.97584
		Reference	3.61829
		Reference	3.22668
		Reference	2.86939
		Reference	2.81959
		Reference	3.64283
		Reference	2.79352
		Reference	2.7817
		Reference	3.41612
		Reference	2.88039
		Reference	2.5512
		Reference	2.89692
		Reference	3.95673
		Reference	4.01411
		Reference	2.82815
		Reference	4.01411
		Reference	2.8307
		Reference	2.79618
		Reference	2.90032
		Reference	3.08503
		Reference	2.74047
		Reference	4.06459
		Reference	4.03049
		Reference	4.0096
		Reference	4.06459
		Reference	3.14316
		Reference	2.74047
		Reference	3.01486
		Reference	2.90771
		Reference	2.58698
		Reference	2.97203
		Reference	3.03624
		Reference	3.63468
		Reference	3.92302
		Reference	3.78578
		Reference	3.43313
		Reference	2.87278
		Reference	2.84502
		Reference	2.86182
		Reference	3.24311
		Reference	3.54761
		Reference	2.63494
		Reference	3.7411
		Reference	2.72512
		Reference	3.83602
		Reference	3.03577
		Reference	3.08063
		Reference	3.00447
		Reference	3.54761
		Reference	3.2319
		Reference	3.46748
		Reference	3.80484
		Reference	3.0524
		Reference	3.40212
		Reference	3.64077
		Reference	3.66584
		Reference	2.98283
		Reference	3.15028
		Reference	2.81576
		Reference	3.30061
		Reference	3.06273
		Reference	2.86158
		Reference	3.89923
		Reference	3.49879
		Reference	3.53928
		Reference	3.23111
		Reference	3.91908
		Reference	3.06707
		Reference	2.67215
		Reference	3.46264
		Reference	2.96757
		Reference	2.57987
		Reference	2.9133
		Reference	2.93316
		Reference	2.9927
		Reference	2.66845
		Reference	4.01189
		Reference	3.95302
		Reference	2.65455
		Reference	3.82744
		Reference	2.78041
		Reference	2.71281
		Reference	3.69693
		Reference	3.69693
		Reference	2.8993
		Reference	3.0029
		Reference	2.68226
		Reference	3.4267
		Reference	3.8991
		Reference	2.7728
		Reference	2.80093
		Reference	2.88009
		Reference	2.63205
		Reference	2.73853
		Reference	3.66349
		Reference	2.93727
		Reference	2.54138
		Reference	2.7933
		Reference	3.48744
		Reference	2.81701
		Reference	3.01834
		Reference	3.30737
		Reference	2.70062
		Reference	3.09272
		Reference	3.54708
		Reference	3.61136
		Reference	2.97991
		Reference	2.45315
		Reference	2.70035
		Reference	4.003
		Reference	3.41119
		Reference	3.60022
		Reference	2.91833
		Reference	3.08
		Reference	2.88425
		Reference	3.57606
		Reference	2.85031
		Reference	3.63742
		Reference	3.86338
		Reference	3.30355
		Reference	3.31154
		Reference	2.58499
		Reference	2.84611
		Reference	2.8671
		Reference	2.87108
		Reference	2.95081
		Reference	2.64081
		Reference	3.45213
		Reference	2.74612
		Reference	4.03146
		Reference	2.85104
		Reference	2.72167
		Reference	4.07097
		Reference	3.18419
		Reference	3.12406
		Reference	3.54322
		Reference	2.99058
		Reference	3.95636
		Reference	3.0905
		Reference	2.77375
		Reference	2.84793
		Reference	2.66614
		Reference	3.09604
		Reference	2.79475
		Reference	2.74266
		Reference	2.94278
		Reference	3.93012
		Reference	2.70355
		Reference	2.48679
		Reference	3.60491
		Reference	3.05202
		Reference	2.48679
		Reference	3.53931
		Reference	2.76707
		Reference	2.66565
		Reference	3.79165
		Reference	3.32036
		Reference	2.82066
		Reference	3.66472
		Reference	3.18435
		Reference	2.75506
		Reference	2.81468
		Reference	2.9031
		Reference	3.44127
		Reference	4.0151
		Reference	3.11164
		Reference	3.20414
		Reference	2.67178
		Reference	4.06861
		Reference	2.94793
		Reference	2.67178
		Reference	2.98476
		Reference	3.03263
		Reference	4.06861
		Reference	4.07593
		Reference	3.82536
		Reference	2.70245
		Reference	3.88152
		Reference	2.97755
		Reference	3.14874
		Reference	3.03627
		Reference	3.11014
		Reference	3.74613
		Reference	3.02496
		Reference	2.67955
		Reference	3.635
		Reference	2.91637
		Reference	3.67962
		Reference	3.02888
		Reference	3.02925
		Reference	3.9247
		Reference	2.8153
		Reference	3.02767
		Reference	3.80792
		Reference	2.72178
		Reference	3.26388
		Reference	3.50686
		Reference	3.76776
		Reference	2.80376
		Reference	2.98608
		Reference	2.95313
		Reference	2.77426
		Reference	2.95313
		Reference	3.0232
		Reference	2.69231
		Reference	2.99803
		Reference	2.99063
		Reference	2.6805
		Reference	3.71937
		Reference	2.97052
		Reference	3.50135
		Reference	2.84174
		Reference	2.66652
		Reference	3.93933
		Reference	3.98015
		Reference	2.87372
		Reference	3.27022
		Reference	2.71201
		Reference	2.85917
		Reference	4.05296
		Reference	3.05522
		Reference	2.85806
		Reference	2.77554
		Reference	4.03221
		Reference	3.08995
		Reference	2.86784
		Reference	2.71262
		Reference	3.84759
		Reference	3.67858
		Reference	2.71262
		Reference	3.32671
		Reference	3.0431
		Reference	2.94336
		Reference	4.06671
		Reference	3.86639
		Reference	3.53933
		Reference	3.23234
		Reference	4.05755
		Reference	2.761
		Reference	2.78007
		Reference	3.08104
		Reference	2.82135
		Reference	2.34174
		Reference	4.08624
		Reference	2.58198
		Reference	2.73452
		Reference	2.89422
		Reference	2.87301
		Reference	3.05299
		Reference	3.56322
		Reference	2.7868
		Reference	2.68232
		Reference	3.92691
[truncated: 106,509 more rows]

## Sheet: Figure 4a
Figure 4a
Binding affinity score		Mutant	Wild-type
kcal/mol		-8.45835	-8.30873
		-5.14173	-5.06487
		-8.47729	-6.99823
		-4.53615	-7.04782
		-7.61545	-7.66238
		-6.53661	-5.82378
		-7.43347	-7.29713
		-6.47921	-6.31769
		-9.55045	-5.54426
		-7.15479	-6.29186
		-6.55763	-2.61379
		-7.0349	-6.74482
		-10.1782	-3.93591
		-7.39298	-7.37043
		-11.2962	-1.52803
		-8.84139	-7.39809
		-8.70506	-8.85419
		-7.18933	-5.4915
		-8.12722	-0.86257
		-7.58763	-7.62783
		-9.12086	-7.78928
		-7.11472	-7.79442
		-7.82122	-7.75571
		-7.52135	-5.44605
		-8.31819	-7.47743
		-4.23469	-4.91976
		-11.258	-8.42063
		-10.5666	-7.63138
		-7.42818	-8.06541
		-8.71166	-7.90511
		-8.47983	-6.59167
		-9.51093	-4.2424
		-8.26712	-4.84056
		-8.36635	-7.41786
		-8.5163	-6.72225
		-8.16771	-7.81728
		-8.56059	-8.81872
		-7.06647	-6.67133
		-7.63305	-3.60262
		-9.52269	-7.75513
		-10.0579	22.2123
		-10.0028	-8.77386
		-10.5969	-7.89853
		-11.2386	-5.06753
		-7.53642	-3.79995
		-7.93709	-8.3318
		-9.86986	-7.79876
		-10.8356	-9.6847
		-6.55146	-5.2427
		-5.84465	-5.42407
		-8.51889	7.27586
		-10.61	-0.15458
		-8.7932	-7.00442
		-7.45474	-7.67871
		-8.45515	-6.67403
		-9.91256	-6.80208
		-6.0905	-7.39602
		-5.74234	-5.9149
		-7.79602	-6.55692
		-8.26792	-5.65676
		-6.27313	-8.00079
		-9.42943	-8.37006
		-8.63534	-7.46644
		-5.63555	-4.50551
		-7.73995	-8.85161
		-6.4622	-5.5021
		-10.8203	-9.42811
		-7.55673	-4.21575
		-7.96693	-7.62769
		-9.63187	-7.4575
		-7.76265	-5.72775
		-9.54319	-7.14448
		-7.65919	-6.94942
		-9.14972	-8.92912
		-8.80427	-8.77498
		-9.00857	-8.69517
		-9.42207	-8.01882
		-8.8234	-5.19648
		-9.49847	-6.23312
		-8.46449	-4.75818
		-8.84447	-8.49152
		-8.99162	-7.03947
		-5.86542	-6.89855
		-11.8469	-3.3937	starred
		-7.55314	-7.34335
		-9.11529	-7.99045
		-9.48183	-8.50835
		-9.81012	-9.70043
		-8.99984	-9.34353
		-8.05971	-5.71714
		-6.10406	8.83457
		-10.3686	-6.31707
		-9.87626	-4.90131
		-10.4853	32.9335
		-7.74737	-8.07002
		-8.62951	-10.5685
		-9.81776	-2.65571
		-9.37934	28.8347
		-8.07542	-7.89092
		-7.97715	-7.83945
		-8.31104	-1.07569
		-5.31255	-5.71661
		-8.55734	-6.16134
		-9.23646	-6.61078
		-7.61361	-8.73079
		-9.20472	-8.59014
		-7.44613	-6.409
		-6.93596	-5.64281
		-8.65251	-6.97976
		-7.28345	-6.72222
		-8.92739	-8.97675
		-5.82005	-4.88647
		-8.2119	-5.1247
		-7.43359	-7.03831
		-8.46877	-5.43966
		-9.98345	-9.40248
		-10.1136	-8.57879
		-8.59406	-8.50863
		-11.1891	-9.62103
		-10.1646	-7.18797
		-7.67415	-6.73105
		-7.3962	-6.61464
		-8.49197	-7.02448
		-7.88536	-2.33548
		-8.24448	-7.60961
		-8.77842	-7.79863
		-7.67853	-8.24055
		-7.88661	-7.78944
		-4.57617	-4.04869
		-7.33589	-6.49706
		-8.92415	-7.05188
		-10.0424	-6.88813
		-10.8071	-6.52396
		-7.73977	-5.48656
		-10.8264	-7.4562
		-8.51122	-7.24701
		-11.286	-8.71091
		-8.33753	-5.88185
		-7.47074	-5.97602
		-7.37378	-7.37095
		-8.49371	-7.441
		-8.1312	-4.49586
		-6.86402	-8.35551
		-8.11773	-6.71709
		-8.22734	-7.80298
		-8.63666	-6.68582
		-8.23362	-7.70697
		-9.22244	-6.29121
		-7.43333	-7.09822
		-8.85385	-7.87876
		-9.22827	-7.56358
		-7.93274	-6.85146
		-9.29192	-4.8739
		-3.29249	-3.92309
		-10.6219	-8.5896
		-7.78401	-4.549
		-8.81105	-9.27253
		-9.39133	-7.55629
		-6.96785	-4.43497
		-8.3203	-4.86615
		-3.83539	-2.62381
		-8.22889	-10.5927
		-7.28554	-5.72007
		-8.41851	-6.83775
		-7.90233	-8.1384
		-8.40927	-8.74888
		-9.2733	-6.97402
		-8.1902	-7.07048
		-10.7858	-8.01252
		-8.16788	-3.96383
		-7.68794	-7.22753
		-8.82555	-6.70187
		-8.84226	-7.9588
		-10.1341	-8.66548
		-5.88694	-6.19381
		-8.2606	-9.97274
		-9.03237	-7.76578
		-10.2746	1.22234
		-8.26703	-8.20459
		-8.53234	-5.88317
		-10.2847	-6.06414
		-8.73164	-7.83409
		-7.86223	-7.31374
		-9.52943	-9.03775
		-8.32408	-1.31508
		-8.66836	-6.79136
		-8.37601	-8.30325
		-9.97345	-7.35994
		-8.77854	-8.42552
		-6.70141	-7.76388
		-10.0805	-4.05054
		-11.4988	-9.12859
		-9.29171	-7.03002
		-8.14563	-5.95567
		-6.48644	-1.96834
		-7.57104	-4.7774
		-9.43182	-5.45427
		-9.00332	-8.84355
		-10.2515	-7.1726
		-8.4159	-7.51919
		-11.2116	-9.3732
		-8.51194	-6.28305
		-8.13078	-7.81261
		-7.41555	-5.66893
		-9.19373	-10.1253
		-9.03735	-4.51717
		-7.51681	-2.68435
		-8.31268	1.58573
		-8.48972	-8.77666
		-8.61307	-7.10663
		-8.08826	-7.29572
		-6.99405	-4.12382
		-6.04993	-6.09267
		-9.61393	-6.00248
		-8.25262	-2.95227
		-7.24685	2.48722
		-8.6801	-6.73711
		-6.22224	-3.77388
		-9.36509	-9.0146
		-8.03749	-8.07841
		-8.66172	-6.79518
		-6.39558	-5.3948
		-8.72405	-8.38473
		-7.19328	-7.47443
		-7.40418	-4.71924
		-8.94881	-8.91666
		-9.15732	-8.4636
		-8.95009	-6.45474
		-9.14451	-7.48705
		-8.22698	-2.86757
		-7.68867	-6.76894
		-7.37321	-7.35306
		-10.4845	-10.2121
		-9.39155	-8.0896
		-7.12076	-3.87565
		-8.098	-6.7215
		-7.93272	-5.67636
		-7.92529	-7.50544
		-9.04838	-8.74125
		-8.14469	-7.90148
		-6.64593	-7.64299
		-7.75151	-7.07696
		-8.64078	-8.82994
		-7.53259	-9.35576
		-7.56022	-6.29081
		-8.87455	-8.98818
		-7.70166	-6.29973
		-8.65511	-6.38064
		-9.83639	-8.45926
		-7.04328	-2.73837
		-7.51548	16.1128
		-9.8364	-7.38168
		-8.30639	-7.14652
		-7.80817	-7.94038
		-6.52055	-6.20516
		-6.50147	-6.62441
		-7.29707	-7.8003
		-7.62245	-6.26773
		-10.3891	-6.40793
		-10.6766	-8.03312
		-10.3416	-9.20917
		-7.91696	-6.36465
		-6.63139	-5.57168
		-8.69342	-8.8131
		-9.7301	-8.60462
		-8.12733	-8.45659
		-7.11193	-7.70207
		-8.83065	-7.91219
		-11.8917	-11.8811
		-7.0799	-6.53735
		-5.41666	-5.71203
		-8.37567	-7.47977
		-8.14129	6.66689
		-10.2672	-9.17932
		-5.35417	-5.91159
		-7.16238	-3.39874
		-10.2153	-2.62687
		-7.39512	-6.64014
		-8.52987	-7.39628
		-10.3036	-5.23248
		-8.84178	-7.83243
		-8.71374	-8.81331
		-5.55389	2.94112
		-8.3229	-6.63388
		-8.11741	-6.97883
		-7.27036	-7.1195
		-8.08914	1.32419
		-7.00403	-7.14778
		-7.95571	-6.28336
		-10.2385	-7.57049
		-5.51663	-3.18013
		-9.94228	-9.93545
		-6.28064	-6.9865
		-8.64477	-7.68072
		-9.68064	-6.9902
		-9.05876	-4.85132
		-10.4393	-8.68431
		-9.11607	-7.20654
		-8.54161	-8.00072
		-9.86537	-7.41567
		-6.0184	-7.33149
		-8.21623	-7.35614
		-10.3514	-7.10147
		-9.25375	-7.17676
		-7.88362	-7.08617
		-3.77481	-5.46253
		-10.3218	-10.1685
		-8.8705	-9.22216
		-9.36446	-5.8742
		-7.63849	-5.71831
		-6.80148	-6.50159
		-8.79233	-7.88001
		-9.98192	-5.53124
		-9.7041	-9.16913
		-8.85843	0.70294
		-10.3551	-7.85226
		-8.50894	-7.85746
		-8.43753	-3.36073
		-8.59551	-7.73813
		-10.3589	-7.23359
		-9.06638	-7.62438
		-7.15922	-7.64073
		-10.6924	-6.57844
		-5.33364	-2.96319
		-7.02411	-6.00244
		-10.6573	-8.84915
		-9.04725	-8.11985
		-7.7945	-7.41713
		-8.89184	-7.00499
		-7.10735	-6.24811
		-9.20752	-10.1298
		-4.30237	32.2206
		-6.59404	-1.26577
		-8.14151	-8.1524
		-9.19456	-4.13662
		-8.91122	-8.11857
		-8.02662	-3.21953
		-5.28484	-6.59796
		-9.80381	0.9632
		-7.902	-7.9232
		-7.68166	-5.9083
		-9.12391	-7.2004
		-7.15113	-7.1102
		-8.42709	-3.02939
		-7.23452	-6.7201
		-6.80043	-4.95885
		-8.78991	-8.37397
		-10.8075	-4.76075
		-8.34733	-7.17987
		-4.38505	-4.1138
		-10.2897	-7.35135
		-8.99092	-9.45097
		-10.1474	-9.1922
		-5.50958	-4.12228
		-8.97144	-7.16496
		-8.73219	-4.44832
		-7.76994	11.5475
		-9.13454	-7.4975
		-8.83148	-8.30534
		-6.17029	-6.32372
		-6.53926	-6.98747
		-9.2504	-9.2365
		-3.76374	-3.34232
		-9.88353	-4.93523
		-8.18132	-6.21969
		-8.89522	-8.84228
		-9.95347	-8.4072
		-7.5294	-5.37955
		-8.38567	-6.96148
		-11.5871	-9.54934
		-11.3424	-7.70077
		-9.12915	-8.07608
		-6.69919	-5.64994
		-8.51409	-7.11344
		-7.77229	-7.60877
		-8.87192	-6.68857
		-9.08769	-6.93816
		-7.28253	-3.43231
		-8.13717	-6.31324
		-8.47379	-8.08305
		-8.81278	-7.33769
		-10.7055	-11.2249
		-6.25787	-4.51539
		-7.16974	-7.35039
		-9.81182	-8.16695
		-5.22468	-4.11501
		-8.60773	-7.47009
		-8.42545	0.31182
		-8.92081	-6.71491
		-8.57612	-8.71988
		-8.13989	-8.40876
		-6.88125	-6.10891
		-10.0936	-9.56905
		-6.95568	-2.1207
		-8.11914	-7.91906
		-8.6474	-8.48517
		-7.01308	-4.99286
		-7.82862	-8.46292
		-7.01813	-7.83218
		-8.35099	-7.20108
		-6.78646	1.00642
		-9.08543	-7.18388
		-6.01045	-7.98567
		-8.098	-8.65508
		-9.01244	-9.95612
		-7.90265	-4.3601
		-9.35723	-7.53379
		-8.09802	-6.19227
		-7.32788	-7.41133
		-9.64123	-7.8318
		-7.55959	-7.03452
		-7.89211	-7.19899
		-9.38271	-6.94293
		-10.8936	-8.56192
		-7.37995	-7.11564
		-8.96678	-5.91103
		-10.2833	-6.33646
		-6.29766	-5.78994
		-10.197	-2.74833
		-8.94555	29.7042
		-9.09681	-6.12156
		-8.07303	-7.24529
		-8.01249	-8.49611
		-9.70458	-9.19886
		-6.99369	-8.38733
		-6.81546	-5.48128
		-8.62025	-4.7004
		-8.80723	-7.88193
		-8.74695	-4.82806
		-9.04253	-9.06271
		-8.15581	24.4602
		-7.99247	-7.22492
		-8.13458	-7.27086
		-9.1565	-6.75166
		-7.51614	-4.63779
		-7.22069	-5.68553
		-6.40566	-4.48309
		-11.7867	-9.36705
		-6.76252	-5.18891
		-6.45765	-6.80475
		-9.2778	-7.4796
		-9.30826	-6.55369
		-8.74052	-9.69372
		-9.82343	-9.17542
		-6.5476	-6.34879
		-6.86814	-6.8058
		-7.73538	-5.70783
		-9.57647	-9.14681
		-7.67763	-8.20521
		-6.79271	-6.53896
		-7.43559	0.48723
		-5.24324	-6.13295
		-10.29	-8.61617
		-10.2382	-6.55416
		-9.78811	-6.81783
		-6.93419	-5.86887
		-6.75499	-6.57118
		-8.19676	-6.94183
		-7.82545	-8.2985
		-9.58337	-7.87932
		-8.45748	-7.25242
		-7.22211	12.5443
		-12.2977	-8.0745
		-7.59882	-7.67425
		-6.43492	-5.67847
		-9.6892	-7.40361
		-9.73515	-7.9877
		-9.83178	-5.73445
		-6.74745	-6.54836
		-8.68763	-8.4242
		-6.06078	0.30449
		-5.67174	11.1806
		-8.24689	-8.60522
		-9.07209	-6.25828
		-9.48048	-8.1222
		-8.62075	0.78144
		-10.7491	-4.75917
		-9.29744	-9.06172
		-9.27544	-6.72006
		-9.6167	-7.24757
		-7.66051	-6.43559
		-9.46283	-5.48093
		-10.6084	-9.15984
		-8.44958	11.6826
		-7.03853	-6.69532
		-10.4944	-9.42202
		-9.27863	-8.0585
		-7.52	-7.34255
		-7.51162	-7.10395
		-8.44911	-7.53612
		-9.47684	-7.91905
		-6.0044	-5.47245
		-8.34296	-8.12342
		-8.98834	25.4731
		-7.54432	-2.74483
		-8.06902	-7.44309
		-7.92056	-6.84878
		-10.2282	-9.15389
		-7.81046	-6.48251
		-9.1977	10.8827
		-7.75496	-7.97927
		-5.04186	-5.82934
		-8.89388	-8.4548
		-9.26488	-8.33335
		-8.56804	-8.45231
		-11.2018	-10.1746
		-9.54599	-6.16589
		-6.96833	-7.50623
		-6.46629	-6.82256
		-9.12747	-8.63301
		-7.95397	-6.96485
		-8.44737	-5.28815
		-7.66763	-1.73741
		-7.90485	-6.43994
		-7.1219	-6.69648
		-6.9704	-3.28331
		-7.37945	-6.74721
		-8.86595	-6.95502
		-6.3155	-4.70222
		-8.66967	1.11148
		-9.48366	-6.62327
		-4.12138	-4.19346
		-7.10381	-6.62478
		-8.75986	-5.46471
		-8.65172	-7.21178
		-7.50401	-6.94585
		-8.63053	-6.94581
		-8.92112	6.74628
		-9.46812	-6.90265
		-7.78542	-8.38982
		-6.69056	-7.07341
		-8.80167	-6.84679
		-7.6454	-8.73094
		-8.58963	-6.84052
		-9.22685	-5.95681
		-7.17985	-8.42594
		-9.82119	-7.80643
		-5.1243	-5.90186
		-11.0327	7.71875
		-9.53913	-8.92495
		-9.32922	-5.16141
		-9.38899	-9.16502
		-5.53474	-6.23342
		-6.91762	-6.89748
		-8.38198	-8.1403
		-7.00856	-5.9711
		-9.11246	-6.17578
		-6.34098	-1.23257
		-8.06912	-4.04062
		-8.89697	-6.80116
		-8.52472	-6.33789
		-10.101	-4.74363
		-9.04836	-4.20709
		-9.62064	-6.29
		-6.70126	-4.65109
		-6.07401	-5.4026
		-5.85554	-7.22542
		-9.12247	-8.40394
		-8.34694	-5.91986
		-8.22047	-7.74224
		-8.16228	-8.68146
		-7.89487	-7.68702
		-7.27708	-6.99853
		-8.15403	-7.74267
		-7.86114	-8.06587
		-11.9554	-0.63317
		-8.71146	-5.84501
		-7.98187	-2.43744
		-7.21542	-7.24881
		-6.68231	-4.31827
		-9.54092	-8.04174
		-7.99268	-5.30894
		-8.49804	-6.43128
		-6.92508	-4.9137
		-6.09089	-6.36726
		-4.55175	-6.60336
		-9.04081	-7.00726
		-9.56785	-5.38136
		-8.57693	-7.41747
		-8.77594	-8.60913
		-8.46887	-4.92646
		-6.78398	14.9628
		-6.2015	-4.53382
		-8.4854	-3.92461
		-5.81634	-6.34938
		-8.90523	1.65156
		-7.17063	-5.84888
		-7.97727	-6.92313
		-8.06129	-6.40614
		-8.67228	-8.49966
		-4.83587	-4.59232
		-6.70089	26.5125
		-6.49196	-7.0155
		-9.53298	-8.5353
		-8.39045	-6.37438
		-10.6642	-5.08234
		-6.49833	-6.5831
		-9.9353	-8.61661
		-6.25966	-4.59579
		-10.5229	-4.66904
		-9.99297	-9.55418
		-5.23881	-2.9486
		-9.90242	-9.06378
		-7.98055	-8.31885
		-9.03567	-8.36551
		-8.60278	-3.49676
		-10.4706	-7.57581
		-6.46035	-4.92911
		-5.1555	-4.10518
		-10.3085	-8.14188
		-7.47836	-7.54618
		-8.22247	-8.13245
		-8.4704	-7.78154
		-7.71236	-7.2921
		-5.62893	-4.23263
		-7.14647	-4.82841
		-8.41035	-3.51231
		-5.37271	-4.3789
		-8.34505	-5.67803
		-5.01465	-5.39926
		-10.2189	-8.43272
		-8.94097	-6.81641
		-12.0027	-0.28755
		-8.37576	-7.95118
		-10.1587	-9.14904
		-4.9277	-7.19174
		-9.09719	-8.76788
		-7.67959	-6.43394
		-7.91908	-7.48677
		-5.00991	-4.94545
		-6.42332	-4.52229
		-8.8616	-8.46951
		-7.73509	-7.68194
		-6.58086	-3.28438
		-5.95328	-6.46669
		-8.52867	-8.06942
		-7.72961	-7.43078
		-9.36972	4.40321
		-5.50692	-4.35316
		-7.21584	-7.65252
		-8.85616	-8.06701
		-10.1004	-5.17858
		-3.75935	-5.12291
		-8.81812	-7.35047
		-7.58745	-1.76815
		-5.96737	-2.85568
		-8.00879	-5.22445
		-6.52861	-6.60566
		-8.55516	-7.93099
		-6.84948	-6.26934
		-6.47526	-6.45814
		-8.17324	-5.78268
		-9.16165	-6.90244
		-6.85817	-6.63755
		-8.34696	-7.3473
		-9.99761	-1.79887
		-8.17071	-7.35444
		-9.19585	-7.42406
		-6.90028	-6.62892
		-5.89847	-6.00243
		-5.42952	-6.04182
		-11.0011	22.7981
		-8.93516	-6.10963
		-7.648	-7.67806
		-6.51984	-4.36664
		-7.21249	-7.69688
		-7.89836	-7.22309
		-9.30765	-8.57852
		-7.83352	-6.71589
		-7.96469	-8.04555
		-6.94782	-7.8801
		-8.29402	-5.75087
		-9.11101	-7.51651
		-7.41499	-7.08863
		-8.45153	-7.14888
		-7.4517	35.0297
		-8.71969	0.46334
		-7.43927	-7.16464
		-6.99559	-4.9453
		-9.24853	-2.97685
		-8.31299	-8.53128
		-6.70642	-7.41928
		-4.98381	-5.49089
		-9.66792	-8.52242
		-8.37147	-6.42483
		-7.70706	-7.53431
		-8.13146	-6.96981
		-10.4142	-2.80725
		-10.2269	-10.3875
		-8.16911	-8.23709
		-7.15114	-6.85076
		-8.24577	-8.5066
		-6.79202	-9.15117
		-8.22882	-6.65497
		-7.97765	-7.38535
		-8.41449	-9.46365
		-6.17356	-6.84918
		-9.73691	-7.72659
		-8.48105	-4.20913
		-8.78799	0.48086
		-6.18091	-6.62548
		-8.34528	-8.65435
		-8.8993	-9.47274
		-8.92533	-5.34311
		-9.51107	-5.77596
		-7.35612	-4.51173
		-8.62625	-7.95541
		-7.13514	-4.41172
		-9.0717	-8.05113
		-9.33579	-7.58561
		-7.46101	-7.37187
		-6.77955	-7.69885
		-6.26838	-6.3629
		-7.82008	-7.52267
		-10.3666	-6.02719
		-8.68146	-6.6335
		-7.2983	-2.08532
		-10.5724	-6.60375
		-9.35111	-6.75867
		-9.07801	-8.34244
		-6.9594	10.4166
		-8.39554	-2.98845
		-8.81055	-7.32195
		-7.33593	-5.05479
		-9.60248	-8.22555
		-6.43127	-6.94743
		-7.62026	-5.71848
		-7.23998	-6.58525
		-8.29205	-8.1098
		-6.99448	-9.27522
		-9.47743	-8.49356
		-10.5002	-5.48414
		-8.29296	0.21637
		-8.66371	-7.60574
		-8.84209	-6.84725
		-8.49498	-6.51559
		-9.39881	-8.00906
		-7.76361	-7.87746
		-8.49247	-9.69232
		-7.52636	-5.35778
		-7.2698	-7.51237
		-8.61309	-5.08042
		-9.10457	-6.82374
		-9.33905	-4.74631
		-8.53961	-7.6214
		-9.98158	-7.74295
		-10.5883	-6.63169
		-7.59186	-6.33921
		-6.79571	-5.154
		-2.3697	-2.10416
		-7.66534	-8.50998
		-8.67398	-8.15265
		-3.88144	-4.57779
		-10.1097	-8.59074
		-10.4277	-10.0191
		-9.24276	-9.03065
		-5.61627	-3.93509
		-7.44941	-5.52946
		-10.2307	-7.16367
		-6.84722	-5.41236
		-8.35068	-6.3506
		-5.43081	-5.01596
		-7.28327	-7.92915
		-8.89039	-7.61556
		-7.98471	-7.35972
		-8.13509	-7.4055
		-6.88009	-6.71765
		-8.57715	-5.5253
		-9.98321	-8.89583
		-10.6724	-8.50279
		-2.29924	-2.54897
		-9.41583	-0.62182
		-12.1058	-6.68951
		-9.68204	-5.87426
		-9.2954	-6.98835
		-9.46173	-2.99165
		-7.65912	-5.70141
		-6.29717	-7.60675
		-7.72817	-8.03418
		-9.82388	-9.39829
		-7.25574	-6.3938
		-6.71548	-3.87057
		-9.46238	-8.4214
		-8.92579	-3.10901
		-6.71597	-6.25679
		-4.82934	-5.90319
		-7.48824	-7.34369
		-6.92826	1.42537
		-8.77583	-8.34428
		-10.1189	-8.33508
		-7.33166	-6.0995
		-6.92286	-6.72136
		-7.71702	-8.06714
		-8.07441	19.2885
		-8.0236	-4.41795
		-7.27196	-5.75906
		-7.52893	-7.86196
		-8.63373	-7.40007
		-7.91309	-5.63751
		-10.519	-9.81444
		-8.8115	-3.75072
		-5.12014	-5.4192
		-9.71098	-8.59563
		-8.39252	-6.5393
		-8.00969	-7.55421
		-6.11663	-5.84598
		-8.60673	-6.03579
		-7.18527	-8.44186
		-8.14023	-7.32878
		-8.55002	-4.59445
		-8.34219	6.07783
		-7.56512	-6.44984
		-8.07499	-4.52135
		-7.4231	-7.23332
		-8.90778	-8.46186
		-8.84557	-8.53525
		-7.94311	-7.02891
		-4.87297	-5.07576
		-9.21605	-9.69856
		-10.9463	-6.44411
		-7.53656	-5.7139
		-7.80755	-7.48527
		-6.58319	-6.62506
		-8.68618	-8.5265
		-7.11025	-6.6599
		-8.77801	-8.89006
		-8.11785	-7.03428
		-11.0171	24.3612
		-7.16643	-6.66888
		-7.73606	-5.66118
		-6.51436	-6.71325
		-7.01661	-5.13538
		-5.99447	-7.1049
		-8.91946	-7.70529
		-7.71261	-4.02967
		-9.435	-5.88488
		-8.59422	-8.09817
		-8.87453	-9.15974
		-7.37357	-5.4972
		-10.7698	-6.42414
		-7.63672	-7.08235
		-5.66537	-6.34638
		-6.90909	1.64312
		-6.05532	-4.7577
		-7.8914	-7.69425
		-9.66607	-1.021
		-10.6721	-9.3934
		-6.25062	-5.01209
		-9.00316	-9.17384
		-8.67334	-8.29204
		-8.04594	-6.28542
		-9.40885	-5.53411
		-8.306	-7.7548
		-7.49651	-4.98192
		-9.13147	-6.36501
		-9.17146	-7.90047
		-9.3153	-7.83979
		-8.68882	-7.26025
		-7.11358	-6.60064
		-9.87926	-9.50959
		-8.36415	7.24806
		-8.72965	28.7906
		-8.2267	-7.05496
		-9.1873	-5.05237
		-6.94266	-6.58136
		-8.04086	-6.02065
		-7.38061	-7.29333
		-8.90323	-9.12335
		-6.91402	-7.24452
		-8.3094	-8.05592
		-8.53646	5.37921
		-7.3303	-8.10627
		-7.99478	-3.82406
		-8.06447	-7.75501
		-3.28178	-5.96347
		-8.62371	-7.30263
		-9.13091	-6.10498
		-7.91358	-1.94193
		-8.61596	-5.28484
		-10.9647	8.55579
		-7.74105	-7.16821
		-8.34313	-6.19739
		-9.22566	-8.74702
		-8.12852	-6.97988
		-9.31801	-6.4966
		-8.07117	-6.23677
		-9.76154	-9.0466
		-9.30018	-7.96986
		-8.56773	-8.76361
		-7.34464	-6.52659
		-8.67174	-6.6875
		-6.11506	-5.42375
		-9.90861	19.676
		-12.0944	-8.6634
		-7.66762	-7.90634
		-9.83713	-2.72799
		-5.49862	38.1568
		-8.47341	-6.92893
		-8.1532	-5.87904
		-7.5228	-6.42971
		-9.1403	-8.92749
		-9.72327	-7.23793
		-10.1343	-6.10569
		-8.11394	-7.01468
		-11.223	-8.62817
		-7.84474	-6.08177
		-6.99686	-1.44233
		-7.4413	-7.20512
		-5.45875	-4.65515
		-5.90859	-5.94334
		-9.31658	-0.42471
		-7.50759	-6.83814
		-6.88993	-3.93546
		-7.43953	-5.49742
		-7.68172	-4.74817
		-8.19897	-6.48003
		-8.02568	-7.14928
		-7.57719	-8.89512
		-10.1061	-11.2276
		-8.61791	-7.74864
		-7.41815	-5.16997
		-7.84491	-4.87898
		-6.02158	-6.47388
		-6.79161	18.7513
		-9.44368	-9.23096
		-10.3746	-6.52283
		-9.06766	-8.70132
		-10.0482	-6.45917
		-8.93303	8.78766
		-8.08174	-6.7131
		-10.4635	-4.18022
		-8.56975	-7.98167
		-9.59418	-5.55552
		-8.97725	-7.94757
		-4.8808	-1.71363
		-7.2761	-6.6327
		-6.52685	-6.56866
		-7.59407	-5.8484
		-8.08959	-8.68016
		-8.42654	-6.70595
		-9.19053	-8.76711
		-7.51526	-7.03951
		-10.6228	-7.2732
		-8.08976	-6.31724
		-6.60698	-5.99083
		-8.76099	-6.84307
		-9.89554	-9.33188
		-2.92627	-1.09872
		-8.15189	-7.03599
		-8.115	-7.29221
		-9.19892	-4.75321
		-8.75124	-7.19851
		-8.99429	-9.14877

## Sheet: Supplementary Figure 1
Supplementary Figure 1
	Data1	2F0Z		Data2	4WBG		Data3	6DO4		Data4	6NWC		Data5	3FPM
	Reference	Masked		Reference	Masked		Reference	Masked		Reference	Masked		Reference	Masked
Interaction Similarity	0.774597	0.114708		0.699913	0.725476		0.301511	0.150756		0.621059	0.466667		0.288675	0
	0.774597	0.226134		0.723339	0.580381		0.174078	0.113961		0.778499	0.447214		0.666667	0.19245
	0.793857	0.188982		0.648886	0.622543		0.301511	0		0.563602	0.365148		0.612372	0.480384
	0.6875	0.176777		0.802955	0.509028		0.301511	0.100504		0.745356	0.408248		0.333333	0.258199
	0.801784	0.102062		0.674453	0.535303		0.426401	0		0.894427	0.467099		0.471405	0.235702
	0.868599	0.0944911		0.763542	0.662266		0	0.1066		0.778499	0.182574		0.516398	0.235702
	0.774597	0.1875		0.770054	0.630893		0.213201	0.1066		0.483046	0.483046		0.707107	0.57735
	0.762713	0.176777		0.770054	0.4842		0.426401	0		0.759072	0.6		0.666667	0
	0.774597	0		0.507833	0.556415		0.426401	0		0.8	0.429669		0.547723	0
	0.83205	0.125		0.728493	0.651584		0.483494	0.301511		0.734847	0.592349		0.235702	0
	0.839146	0.0753778		0.745601	0.463586		0.213201	0		0.621059	0.365148		0.654654	0.258199
	0.824958	0.125		0.760886	0.636285		0.213201	0.319801		0.751469	0.516398		0.471405	0
	0.666973	0.0833333		0.789474	0.556415		0.348155	0.113961		0.644503	0.345033		0.258199	0.174078
	0.83205	0.188982		0.533114	0.516185		0.426401	0		0.644503	0.466667		0.774597	0.288675
	0.839146	0.166667		0.797081	0.572656		0.615457	0.113961		0.733333	0.408248		0.57735	0.436436
	0.801784	0.333333		0.763542	0.535303		0.615457	0		0.734847	0.466667		0.666667	0.3849
	0.707107	0.158114		0.770054	0.463586		0.301511	0		0.516398	0.602464		0.516398	0
	0.8125	0.188982		0.860309	0.463586		0.348155	0		0.653197	0.23694		0.516398	0.654654
	0.734968	0.208013		0.648886	0.611775		0.246183	0		0.644503	0.544949		0.774597	0.204124
	0.875	0.0944911		0.797081	0.613139		0.533002	0.174078		0.67082	0.521749		0.866025	0
	0.774597	0.216506		0.662266	0.611775		0.150756	0		0.745356	0.214834		0.516398	0.160128
	0.762713	0.0883883		0.723339	0.458831		0.76277	0.150756		0.716115	0.572892		0.408248	0.258199
	0.793857	0.150756		0.652929	0.516185		0.455842	0		0.596285	0.500979		0.235702	0.436436
	0.774597	0.0721688		0.699913	0.622543		0.301511	0		0.666667	0.533114		0.57735	0.218218
	0.75	0.176777		0.717547	0.415029		0.426401	0		0.759072	0.547723		0.654654	0.258199
	0.75	0.188982		0.723339	0.533114		0.301511	0		0.770054	0.500979		0.288675	0.516398
	0.688247	0.25		0.820783	0.580381		0.301511	0.250873		0.580948	0.358057		0.3849	0.3849
	0.868599	0.133631		0.797081	0.573539		0.341882	0		0.57735	0.4		0.235702	0.516398
	0.903696	0		0.802955	0.490511		0.426401	0.0909091		0.632456	0.466667		0.471405	0.516398
	0.868599	0.630893		0.770054	0.631579		0.426401	0.80403		0.626224	0.23355		0.666667	0.3849
	0.839146	0.5547		0.802955	0.651584		0.174078	0		0.778499	0.296174		0.471405	0.174078
	0.801784	0.668153		0.636285	0.551825		0.150756	0		0.733333	0.4		0.408248	0.280056
	0.774597	0.138675		0.651584	0.802955		0.348155	0.0909091		0.819892	0.34641		0.547723	0.408248
	0.688247	0.237171		0.691714	0.59604		0.426401	0.113961		0.710047	0.3114		0.333333	0.204124
	0.839146	0.0883883		0.725476	0.611775		0.348155	0.123091		0.774597	0.644503		0.654654	0.235702
	0.793857	0.102062		0.580381	0.636285		0.852803	0.1066		0.447214	0.596285		0.707107	0
	0.901388	0.188982		0.580381	0.533114		0.858116	0		0.50128	0.653197		0.666667	0.436436
	0.866025	0.693375		0.735767	0.59604		0.644658	0		0.700649	0.519615		0.57735	0.333333
	0.727607	0.208013		0.829288	0.572656		0.26968	0		0.68313	0.172133		0.288675	0
	0.839146	0.0753778		0.735767	0.592349		0.426401	0.190693		0.859338	0.500979		0.471405	0.235702
	0.726722	0.0944911		0.652929	0.691714		0.301511	0.150756		0.856349	0.669439		0.57735	0.288675
	0.860309	0.138675		0.829288	0.507833		0.76277	0.0953463		0.690066	0.527046		0.654654	0.218218
	0.75	0.265165		0.735767	0.723339		0.426401	0		0.644503	0.467099		0.57735	0.288675
	0.766032	0.204124		0.630893	0.592349		0.319801	0		0.866667	0.4		0.57735	0
	0.734968	0.283473		0.684762	0.636285		0.426401	0		0.438357	0.389249		0.547723	0
	0.734968	0.265165		0.770054	0.710819		0.150756	0		0.666667	0.214834		0.235702	0.166667
	0.848875	0.166667		0.778981	0.59604		0.301511	0.174078		0.859338	0.326599		0.408248	0.174078
	0.666973	0.0721688		0.778981	0.710819		0.301511	0		0.710047	0.50128		0.57735	0.471405
	0.734968	0.237171		0.586939	0.651584		0.246183	0		0.745356	0.447214		0.774597	0.333333
	0.8125	0.226134		0.802955	0.651584		0.492366	0		0.774597	0.430331		0.666667	0
	0.839146	0.0753778		0.735767	0.445399		0.319801	0		0.716115	0.533114		0.436436	0.258199
	0.839146	0.0753778		0.699913	0.473879		0.301511	0.167248		0.669439	0.345033		0.204124	0
	0.801784	0.0753778		0.691714	0.592349		0.1066	0.0870388		0.819892	0.6		0.471405	0.333333
	0.790569	0.265165		0.770054	0.473879		0.174078	0.113961		0.710819	0.533333		0.57735	0.288675
	0.774597	0.762713		0.725476	0.4842		0.80403	0		0.596285	0.50128		0.516398	0.471405
	0.824958	0.176777		0.723339	0.622543		0.301511	0		0.602464	0.467099		0.365148	0.666667
	0.801784	0.0944911		0.699913	0.674453		0.1066	0.213201		0.894427	0.429669		0.333333	0.154303
	0.721688	0.125		0.667698	0.507833		0.426401	0		0.856349	0.210819		0.57735	0.204124
	0.868599	0.0883883		0.723339	0.606977		0.426401	0.100504		0.734847	0.571548		0.666667	0
	0.721688	0.176777		0.829288	0.636285		0.348155	0		0.819892	0.429669		0.654654	0.19245
	0.75	0.166667		0.688247	0.553372		0.113961	0.113961		0.816497	0.414039		0.612372	0.348155
	0.793857	0.0883883		0.699913	0.636285		0.213201	0		0.666667	0.521749		0.57735	0.19245
	0.774597	0.0833333		0.763542	0.529813		0.286039	0		0.734847	0.58554		0.3849	0.46291
	0.75	0.0693375		0.745601	0.622543		0.426401	0		0.828079	0.429669		0.774597	0.235702
	0.8125	0.102062		0.710819	0.529813		0.426401	0		0.816497	0.330289		0.612372	0.365148
	0.868599	0.237171		0.674453	0.39736		0.123091	0		0.716115	0.571548		0.333333	0.235702
	0.762713	0.150756		0.802955	0.651584		0.26968	0		0.596285	0.322749		0.436436	0.166667
	0.935414	0.172062		0.834622	0.631579		0.369274	0.725241		0.572892	0.533114		0.516398	0.182574
	0.875	0.0790569		0.723339	0.572656		0.246183	0		0.750555	0.622799		0.57735	0.348155
	0.788241	0.138675		0.770054	0.4842		0.26968	0.301511		0.6	0.4		0.436436	0
	0.793857	0.0944911		0.735767	0.630893		0.213201	0.301511		0.814092	0.688847		0.471405	0.333333
	0.868599	0.188982		0.763542	0.699913		0.545455	0		0.653197	0.572892		0.471405	0
	0.8125	0.333333		0.760886	0.507833		0.161165	0.797724		0.759072	0.286446		0.471405	0.235702
	0.802955	0.0790569		0.858395	0.662266		0.213201	0		0.608581	0.700649		0.516398	0.204124
	0.6875	0.0833333		0.802955	0.445399		0.80403	0.100504		0.745356	0.429669		0.516398	0.19245
	0.790569	0.158114		0.688247	0.572656		0.609272	0.201008		0.734847	0.473879		0.516398	0.436436
	0.875	0.188982		0.636285	0.473879		0.301511	0		0.894427	0.29277		0.654654	0.218218
	0.8125	0.204124		0.860309	0.606977		0.301511	0		0.903696	0.358057		0.57735	0.57735
	0.710047	0.452267		0.648886	0.572656		0.348155	0		0.645497	0.666667		0.516398	0.174078
	0.8125	0.216506		0.802955	0.745601		0.426401	0.167248		0.6	0.375735		0.57735	0.204124
	0.824958	0.0944911		0.763542	0.551825		0.502519	0		0.716115	0.376867		0.436436
	0.75	0.200446		0.829288	0.529813		0.174078	0		0.67082	0.223607		0.612372
	0.848875	0.400892		0.710819	0.667698		0.426401	0		0.716115	0.645497		0.516398
	0.774597	0.0833333		0.699913	0.567775		0.301511	0		0.690066	0.1557		0.774597
	0.83205	0.150756		0.723339	0.553372		0.174078	0		0.68853	0.644503		0.408248
	0.802955	0.166667		0.723339	0.507833		0.426401	0		0.716115	0.486864		0.235702
	0.6875	0.102062		0.735767	0.4842		0.402015	0		0.67082	0.368932		0.288675
	0.788241	0.150756		0.735767	0.500773		0.426401	0		0.778499	0.447214		0.436436
	0.710047	0.176777		0.651584	0.458831		0.348155	0.123091		0.547723	0.358057		0.408248
	0.839146	0.200446		0.778981	0.567775			0		0.859338	0.408248		0.774597
		0.237171		0.606977	0.445399			0.492366		0.787726	0.322749		0.707107
		0.150756		0.710819	0.553372			0		0.596285	0.608581		0.57735
				0.699913	0.573539			0		0.828079	0.355409		0.516398
				0.802955	0.728493			0.1066		0.622799	0.430331		0.654654
				0.728493	0.463586			0.213201		0.787726			0.288675
				0.613139	0.636285			0		0.774597			0.471405
					0.486664			0.341882		0.787726
										0.67082
										0.819892

## Sheet: Supplementary Figure 3a
Supplementary Figure 3a
Salt bridge		Data	Distance
Å		Reference	4.0977
		Reference	4.15379
		Reference	4.69608
		Reference	4.61125
		Reference	3.84545
		Reference	4.37939
		Reference	5.11843
		Reference	5.25063
		Reference	4.98532
		Reference	4.94638
		Reference	4.63807
		Reference	3.40186
		Reference	4.64298
		Reference	5.24719
		Reference	4.55586
		Reference	4.39731
		Reference	4.3758
		Reference	5.11465
		Reference	4.45618
		Reference	5.00647
		Reference	5.14303
		Reference	3.67911
		Reference	4.30035
		Reference	5.03065
		Reference	4.90544
		Reference	4.37568
		Reference	5.12988
		Reference	5.10924
		Reference	3.41818
		Reference	3.6093
		Reference	4.23019
		Reference	5.28487
		Reference	3.62744
		Reference	3.36032
		Reference	5.37872
		Reference	4.47692
		Reference	5.29989
		Reference	4.41654
		Reference	4.89522
		Reference	4.97857
		Reference	3.77546
		Reference	4.42127
		Reference	4.50759
		Reference	5.20662
		Reference	5.01184
		Reference	5.00997
		Reference	4.75977
		Reference	4.91831
		Reference	5.18119
		Reference	5.08619
		Reference	3.93387
		Reference	4.51447
		Reference	5.04331
		Reference	5.20942
		Reference	3.6844
		Reference	5.20401
		Reference	5.08764
		Reference	4.9907
		Reference	4.34818
		Reference	4.08702
		Reference	5.04637
		Reference	5.08145
		Reference	3.42738
		Reference	3.95789
		Reference	4.85799
		Reference	5.34139
		Reference	5.17586
		Reference	4.92623
		Reference	4.44004
		Reference	4.44697
		Reference	3.76396
		Reference	5.01235
		Reference	4.66916
		Reference	4.53984
		Reference	4.53573
		Reference	5.27171
		Reference	4.47659
		Reference	4.86263
		Reference	5.2549
		Reference	4.88125
		Reference	5.16298
		Reference	3.9038
		Reference	3.75518
		Reference	4.81324
		Reference	5.06093
		Reference	4.36519
		Reference	4.58173
		Reference	4.69306
		Reference	4.89579
		Reference	3.42091
		Reference	4.17248
		Reference	4.07745
		Reference	5.03702
		Reference	5.29647
		Reference	4.09509
		Reference	4.51561
		Reference	3.49765
		Reference	3.30049
		Reference	3.89421
		Reference	5.25925
		Reference	4.46719
		Reference	3.57333
		Reference	4.90035
		Reference	4.94824
		Reference	5.21017
		Reference	3.06992
		Reference	3.88571
		Reference	4.55468
		Reference	4.90273
		Reference	5.26266
		Reference	5.24501
		Reference	3.49079
		Reference	4.47651
		Reference	4.7069
		Reference	3.98692
		Reference	4.76015
		Reference	5.40777
		Reference	4.93547
		Reference	4.81974
		Reference	3.61721
		Reference	3.41549
		Reference	3.77613
		Reference	4.41079
		Reference	5.06322
		Reference	4.95366
		Reference	5.25431
		Reference	4.47778
		Reference	3.74343
		Reference	3.46464
		Reference	4.62718
		Reference	4.35991
		Reference	5.01035
		Reference	4.38902
		Reference	4.9561
		Reference	5.05178
		Reference	5.4513
		Reference	4.7719
		Reference	5.00734
		Reference	5.33649
		Reference	4.38993
		Reference	4.94622
		Reference	4.60895
		Reference	5.16081
		Reference	5.13395
		Reference	4.31494
		Reference	4.19552
		Reference	4.14059
		Reference	4.1426
		Reference	5.09203
		Reference	5.06953
		Reference	5.391
		Reference	5.12943
		Reference	5.08361
		Reference	4.74466
		Reference	5.31716
		Reference	5.39528
		Reference	5.10709
		Reference	3.93797
		Reference	4.79904
		Reference	4.03774
		Reference	5.05454
		Reference	5.00137
		Reference	5.33686
		Reference	3.29065
		Reference	4.91797
		Reference	5.07528
		Reference	3.94304
		Reference	4.51747
		Reference	3.74167
		Reference	5.17813
		Reference	4.53476
		Reference	4.01941
		Reference	4.41656
		Reference	4.45025
		Reference	4.73902
		Reference	5.39232
		Reference	5.09533
		Reference	5.14604
		Reference	5.13687
		Reference	3.85736
		Reference	4.17597
		Reference	3.30563
		Reference	3.80829
		Reference	3.91125
		Reference	4.99891
		Reference	5.03662
		Reference	5.44975
		Reference	3.67543
		Reference	3.36135
		Reference	3.89262
		Reference	4.33254
		Reference	3.3462
		Reference	3.83858
		Reference	4.45025
		Reference	4.06373
		Reference	4.39318
		Reference	3.78968
		Reference	4.73871
		Reference	4.62274
		Reference	3.77293
		Reference	3.87802
		Reference	4.33207
		Reference	4.47258
		Reference	4.42216
		Reference	4.68575
		Reference	3.22177
		Reference	3.80713
		Reference	3.35734
		Reference	3.27605
		Reference	3.10072
		Reference	5.12306
		Reference	5.05582
		Reference	3.48709
		Reference	3.97456
		Reference	4.86803
		Reference	5.3573
		Reference	3.8242
		Reference	4.58766
		Reference	5.19291
		Reference	3.34162
		Reference	3.58787
		Reference	3.44648
		Reference	3.99873
		Reference	4.32674
		Reference	5.0048
		Reference	5.07324
		Reference	5.20379
		Reference	4.14939
		Reference	4.49119
		Reference	4.60428
		Reference	3.9003
		Reference	4.28746
		Reference	3.40893
		Reference	3.88745
		Reference	4.28954
		Reference	4.3702
		Reference	3.47875
		Reference	4.92316
		Reference	5.23862
		Reference	3.40499
		Reference	3.94321
		Reference	4.36971
		Reference	4.40542
		Reference	4.73361
		Reference	5.08795
		Reference	4.00649
		Reference	3.32792
		Reference	3.85329
		Reference	4.36509
		Reference	4.96392
		Reference	5.47017
		Reference	3.51454
		Reference	4.5585
		Reference	3.87787
		Reference	4.6843
		Reference	3.31775
		Reference	5.04321
		Reference	5.13251
		Reference	4.43085
		Reference	2.76446
		Reference	4.28855
		Reference	3.63853
		Reference	4.11764
		Reference	3.41676
		Reference	4.11434
		Reference	5.33836
		Reference	4.8815
		Reference	4.00264
		Reference	3.63805
		Reference	3.55225
		Reference	3.38135
		Reference	3.97968
		Reference	4.66655
		Reference	4.46648
		Reference	4.36058
		Reference	3.75004
		Reference	3.51716
		Reference	5.15106
		Reference	5.03692
		Reference	4.85874
		Reference	3.92305
		Reference	4.75272
		Reference	2.64936
		Reference	3.2188
		Reference	3.78761
		Reference	3.68564
		Reference	4.45152
		Reference	5.05357
		Reference	5.10548
		Reference	5.15459
		Reference	3.07843
		Reference	3.87955
		Reference	4.61188
		Reference	5.08818
		Reference	4.30308
		Reference	3.62183
		Reference	4.89395
		Reference	5.38564
		Reference	4.97646
		Reference	4.17553
		Reference	4.12652
		Reference	4.80922
		Reference	4.5832
		Reference	3.72244
		Reference	3.33775
		Reference	4.99805
		Reference	5.17074
		Reference	3.80066
		Reference	3.40444
		Reference	4.17095
		Reference	3.44656
		Reference	4.7769
		Reference	4.14881
		Reference	3.98072
		Reference	3.40531
		Reference	3.9767
		Reference	4.40541
		Reference	5.06118
		Reference	5.14414
		Reference	4.5299
		Reference	4.1693
		Reference	4.92777
		Reference	4.42117
		Reference	3.77939
		Reference	4.83344
		Reference	4.94908
		Reference	4.97781
		Reference	4.57541
		Reference	5.11051
		Reference	4.63342
		Reference	4.89876
		Reference	4.364
		Reference	3.31662
		Reference	3.9173
		Reference	3.94575
		Reference	4.72713
		Reference	5.26647
		Reference	4.7445
		Reference	4.28116
		Reference	4.12546
		Reference	5.1466
		Reference	4.74539
		Reference	4.51607
		Reference	5.00144
		Reference	5.27558
		Reference	4.85565
		Reference	3.91221
		Reference	4.67804
		Reference	5.21025
		Reference	4.85197
		Reference	4.18092
		Reference	4.4634
		Reference	4.73172
		Reference	5.16506
		Reference	4.47995
		Reference	5.39775
		Reference	4.65682
		Reference	3.82183
		Reference	5.33005
		Reference	4.88402
		Reference	4.84913
		Reference	5.29739
		Reference	3.88187
		Reference	3.2086
		Reference	3.83709
		Reference	4.40284
		Reference	3.53822
		Reference	5.17565
		Reference	5.17119
		Reference	4.33642
		Reference	4.06501
		Reference	4.7669
		Reference	3.07027
		Reference	4.79054
		Reference	5.04417
		Reference	5.11896
		Reference	4.9692
		Reference	3.38577
		Reference	4.48082
		Reference	4.04287
		Reference	5.14504
		Reference	4.70813
		Reference	3.35727
		Reference	3.84193
		Reference	5.35469
		Reference	5.08958
		Reference	3.96201
		Reference	4.72556
		Reference	4.39161
		Reference	5.08265
		Reference	5.17399
		Reference	4.40855
		Reference	5.30555
		Reference	4.4445
		Reference	4.11176
		Reference	4.06397
		Reference	4.20374
		Reference	4.33447
		Reference	5.15053
		Reference	5.07318
		Reference	3.35003
		Reference	5.19747
		Reference	5.275
		Reference	4.83141
		Reference	3.97917
		Reference	3.58877
		Reference	4.47171
		Reference	4.41052
		Reference	4.93917
		Reference	5.17703
		Reference	5.07553
		Reference	5.18569
		Reference	4.34983
		Reference	3.79045
		Reference	3.38485
		Reference	5.14059
		Reference	3.96206
		Reference	4.95592
		Reference	5.10704
		Reference	5.08399
		Reference	4.42646
		Reference	3.38498
		Reference	3.83811
		Reference	3.50847
		Reference	4.43749
		Reference	3.31544
		Reference	3.86682
		Reference	3.88143
		Reference	3.29093
		Reference	3.90722
		Reference	4.4625
		Reference	5.33684
		Reference	5.25349
		Reference	5.13139
		Reference	4.97714
		Reference	5.24818
		Reference	3.28531
		Reference	3.85821
		Reference	4.86151
		Reference	4.05659
		Reference	4.94136
		Reference	5.18196
		Reference	5.1191
		Reference	5.00703
		Reference	3.9742
		Reference	3.29669
		Reference	4.00638
		Reference	5.0343
		Reference	3.78083
		Reference	3.68159
		Reference	4.75508
		Reference	4.23369
		Reference	4.66848
		Reference	4.89715
		Reference	4.40031
		Reference	4.66822
		Reference	4.92428
		Reference	5.1794
		Reference	4.84068
		Reference	5.14036
		Reference	3.38785
		Reference	3.85621
		Reference	5.16037
		Reference	5.03378
		Reference	4.51906
		Reference	3.87958
		Reference	5.21085
		Reference	4.86534
		Reference	3.41765
		Reference	4.00113
		Reference	4.75243
		Reference	4.04014
		Reference	4.66716
		Reference	4.59361
		Reference	5.49719
		Reference	4.51285
		Reference	4.27974
		Reference	3.83609
		Reference	4.58329
		Reference	3.75005
		Reference	3.33489
		Reference	4.15604
		Reference	4.59646
		Reference	3.36265
		Reference	3.95407
		Reference	3.26682
		Reference	3.79349
		Reference	3.45905
		Reference	4.37088
		Reference	3.9428
		Reference	3.32567
		Reference	3.82377
		Reference	3.49885
		Reference	5.06516
		Reference	5.26428
		Reference	5.01605
		Reference	5.25973
		Reference	5.32747
		Reference	5.3485
		Reference	5.30513
		Reference	5.02488
		Reference	4.99624
		Reference	4.87395
		Reference	3.83348
		Reference	3.88244
		Reference	5.12269
		Reference	4.92951
		Reference	5.09502
		Reference	5.1374
		Reference	3.35005
		Reference	3.83823
		Reference	5.26697
		Reference	4.3293
		Reference	3.49635
		Reference	3.73172
		Reference	3.95003
		Reference	4.93787
		Reference	4.80692
		Reference	5.31847
		Reference	4.15496
		Reference	5.05902
		Reference	3.60069
		Reference	3.35013
		Reference	4.80455
		Reference	4.52048
		Reference	4.5523
		Reference	4.25138
		Reference	5.42107
		Reference	5.02296
		Reference	3.33494
		Reference	3.87637
		Reference	4.5073
		Reference	4.43816
		Reference	4.45693
		Reference	5.12693
		Reference	4.47382
		Reference	3.76271
		Reference	5.1579
		Reference	5.06494
		Reference	4.8465
		Reference	3.45739
		Reference	3.00573
		Reference	5.09145
		Reference	5.13085
		Reference	5.08662
		Reference	5.21801
		Reference	3.35803
		Reference	3.83832
		Reference	4.15671
		Reference	4.19586
		Reference	4.29917
		Reference	5.10329
		Reference	5.13881
		Reference	5.14198
		Reference	5.03918
		Reference	3.5351
		Reference	5.2846
		Reference	4.99593
		Reference	5.23523
		Reference	4.90078
		Reference	5.24923
		Reference	4.04032
		Reference	4.85578
		Reference	1.14326
		Reference	3.20774
		Reference	3.88729
		Reference	4.66536
		Reference	5.20197
		Reference	5.40781
		Reference	5.25846
		Reference	4.49935
		Reference	4.94061
		Reference	4.20704
		Reference	2.75488
		Reference	3.41515
		Reference	3.88803
		Reference	4.98223
		Reference	4.91307
		Reference	4.93637
		Reference	4.34729
		Reference	4.57221
		Reference	4.65175
		Reference	3.54739
		Reference	5.36465
		Reference	4.9681
		Reference	3.42721
		Reference	5.04028
		Reference	5.18234
		Reference	4.54962
		Reference	5.11784
		Reference	3.40385
		Reference	3.87307
		Reference	5.00898
		Reference	5.14342
		Reference	4.36756
		Reference	4.59651
		Reference	3.31234
		Reference	3.84156
		Reference	5.19945
		Reference	4.54145
		Reference	4.69593
		Reference	5.26503
		Reference	3.53401
		Reference	3.35276
		Reference	3.91201
		Reference	4.33493
		Reference	5.29591
		Reference	4.4915
		Reference	4.99094
		Reference	4.95717
		Reference	3.62608
		Reference	4.28327
		Reference	4.89465
		Reference	5.34159
		Reference	4.42912
		Reference	4.39008
		Reference	5.10304
		Reference	5.16505
		Reference	4.23333
		Reference	5.28829
		Reference	4.68483
		Reference	4.89892
		Reference	5.33278
		Reference	3.65307
		Reference	5.07726
		Reference	5.05617
		Reference	5.03059
		Reference	5.35864
		Reference	3.28658
		Reference	3.75582
		Reference	4.46318
		Reference	5.08108
		Reference	5.05719
		Reference	5.40122
		Reference	4.39976
		Reference	4.10547
		Reference	5.01651
		Reference	5.3716
		Reference	4.98284
		Reference	4.4383
		Reference	5.16079
		Reference	5.1353
		Reference	5.26328
		Reference	4.40954
		Reference	4.91817
		Reference	4.48191
		Reference	4.44797
		Reference	3.33348
		Reference	3.94192
		Reference	5.01074
		Reference	4.9833
		Reference	4.24189
		Reference	4.94385
		Reference	4.49888
		Reference	5.15595
		Reference	3.2899
		Reference	3.78443
		Reference	5.02722
		Reference	5.32191
		Reference	4.96202
		Reference	4.95185
		Reference	4.71491
		Reference	4.66573
		Reference	4.34865
		Reference	4.47877
		Reference	5.03048
		Reference	5.13092
		Reference	4.95701
		Reference	3.5391
		Reference	5.01315
		Reference	5.1761
		Reference	3.76396
		Reference	4.79748
		Reference	5.2198
		Reference	5.2216
		Reference	5.07535
		Reference	3.39977
		Reference	3.92151
		Reference	5.24599
		Reference	4.5824
		Reference	4.44072
		Reference	5.12254
		Reference	4.883
		Reference	3.45138
		Reference	3.6779
		Reference	3.75446
		Reference	4.3542
		Reference	4.63143
		Reference	4.85493
		Reference	4.23233
		Reference	5.28908
		Reference	4.7172
		Reference	4.68647
		Reference	4.35523
		Reference	3.73693
		Reference	3.7505
		Reference	3.84356
		Reference	4.97529
		Reference	3.32558
		Reference	4.78088
		Reference	3.48456
		Reference	3.60189
		Reference	4.96171
		Reference	5.27727
		Reference	4.25334
		Reference	4.85841
		Reference	5.17016
		Reference	4.60783
		Reference	5.21722
		Reference	4.71487
		Reference	3.90363
		Reference	4.96917
		Reference	5.14431
		Reference	4.15659
		Reference	4.71983
		Reference	5.14556
		Reference	5.13087
		Reference	4.11753
		Reference	5.43694
		Reference	5.15047
		Reference	4.83051
		Reference	5.42331
		Reference	5.26405
		Reference	3.60982
		Reference	4.77987
		Reference	4.52067
		Reference	5.19043
		Reference	3.51035
		Reference	4.04846
		Reference	4.8388
		Reference	4.98497
		Reference	5.31181
		Reference	4.95032
		Reference	5.30708
		Reference	4.42803
		Reference	3.52487
		Reference	3.91774
		Reference	4.35131
		Reference	3.41069
		Reference	4.00275
		Reference	5.04033
		Reference	4.21716
		Reference	5.3487
		Reference	4.8021
		Reference	5.45481
		Reference	4.83298
		Reference	4.5227
		Reference	5.27618
		Reference	3.44025
		Reference	3.48815
		Reference	5.06525
		Reference	4.49681
		Reference	3.38257
		Reference	3.76496
		Reference	4.40142
		Reference	3.3946
		Reference	4.59575
		Reference	5.25694
		Reference	4.91535
		Reference	4.70632
		Reference	3.334
		Reference	4.01708
		Reference	5.42227
		Reference	4.64332
		Reference	5.43495
		Reference	4.92343
		Reference	5.45919
		Reference	4.35747
		Reference	5.35277
		Reference	4.84896
		Reference	5.19255
		Reference	5.25521
		Reference	3.41841
		Reference	3.36331
		Reference	3.96505
		Reference	5.18032
		Reference	5.1904
		Reference	5.12579
		Reference	4.9457
		Reference	5.2913
		Reference	4.97648
		Reference	5.27107
		Reference	4.94098
		Reference	3.42957
		Reference	3.91047
		Reference	4.97087
		Reference	5.20483
		Reference	4.87466
		Reference	4.81083
		Reference	3.55602
		Reference	5.41866
		Reference	3.45684
		Reference	5.1594
		Reference	4.23521
		Reference	5.32284
		Reference	3.26299
		Reference	3.92914
		Reference	5.05832
		Reference	5.16417
		Reference	5.0269
		Reference	4.98048
		Reference	5.24908
		Reference	4.93071
		Reference	4.09805
		Reference	5.19301
		Reference	5.14325
		Reference	5.03219
		Reference	4.04703
		Reference	4.37509
		Reference	4.97153
		Reference	4.23885
		Reference	5.03072
		Reference	5.25455
		Reference	4.8416
		Reference	4.20104
		Reference	4.9591
		Reference	5.32926
		Reference	4.97582
		Reference	4.64211
		Reference	4.86391
		Reference	5.23915
		Reference	4.85525
		Reference	4.7461
		Reference	4.55572
		Reference	4.82828
		Reference	4.75965
		Reference	4.86319
		Reference	5.27459
		Reference	4.97496
		Reference	4.86744
		Reference	5.32256
		Reference	5.15676
		Reference	4.97743
		Reference	5.33065
		Reference	3.83785
		Reference	3.36185
		Reference	5.03343
		Reference	4.93322
		Reference	5.06301
		Reference	5.10629
		Reference	5.08379
		Reference	5.49613
		Reference	4.80932
		Reference	4.59809
		Reference	3.34414
		Reference	3.96836
		Reference	3.466
		Reference	3.95426
		Reference	5.03164
		Reference	5.00798
		Reference	5.41957
		Reference	3.6154
		Reference	3.32325
		Reference	3.89996
		Reference	4.92513
		Reference	4.91722
		Reference	3.37831
		Reference	3.94834
		Reference	3.25966
		Reference	3.87437
		Reference	5.22471
		Reference	5.0225
		Reference	4.95756
		Reference	4.88128
		Reference	4.33229
		Reference	3.33492
		Reference	3.82083
		Reference	4.97841
		Reference	5.44655
		Reference	5.02945
		Reference	5.02486
		Reference	4.7435
		Reference	4.87911
		Reference	5.02568
		Reference	3.38595
		Reference	3.94059
		Reference	4.00671
		Reference	3.85443
		Reference	3.99582
		Reference	4.41137
		Reference	4.56149
		Reference	4.39183
		Reference	5.35557
		Reference	4.54791
		Reference	5.30291
		Reference	4.95573
		Reference	4.9185
		Reference	5.27082
		Reference	4.95918
		Reference	4.10644
		Reference	4.77258
		Reference	4.83988
		Reference	4.29939
		Reference	4.76472
		Reference	5.19352
		Reference	5.19412
		Reference	5.09648
		Reference	5.12525
		Reference	4.45576
		Reference	4.45753
		Reference	4.87527
		Reference	3.51284
		Reference	3.97574
		Reference	5.21374
		Reference	4.6532
		Reference	4.50882
		Reference	5.29069
		Reference	4.96331
		Reference	2.77587
		Reference	4.30556
		Reference	4.43047
		Reference	5.19145
		Reference	4.9778
		Reference	3.3737
		Reference	3.83532
		Reference	3.80386
		Reference	4.51269
		Reference	5.04383
		Reference	5.02829
		Reference	5.14351
		Reference	5.20681
		Reference	4.37068
		Reference	3.7837
		Reference	4.84717
		Reference	4.8442
		Reference	5.03854
		Reference	4.52994
		Reference	3.459
		Reference	3.93147
		Reference	5.3474
		Reference	3.88701
		Reference	4.4235
		Reference	4.98525
		Reference	5.19123
		Reference	2.23442
		Reference	3.13002
		Reference	3.71755
		Reference	5.09893
		Reference	5.23497
		Reference	4.43034
		Reference	4.54536
		Reference	3.95026
		Reference	4.49844
		Reference	5.07156
		Reference	5.06042
		Reference	3.70925
		Reference	4.08555
		Reference	5.11224
		Reference	5.18991
		Reference	3.40659
		Reference	3.90967
		Reference	3.06794
		Reference	3.30575
		Reference	3.89223
		Reference	5.17054
		Reference	5.2066
		Reference	3.3746
		Reference	3.8196
		Reference	3.54009
		Reference	3.65996
		Reference	3.26162
		Reference	5.23967
		Reference	5.0537
		Reference	3.31688
		Reference	3.83327
		Reference	3.39807
		Reference	3.94893
		Reference	3.15857
		Reference	5.27718
		Reference	4.7126
		Reference	4.39106
		Reference	5.49481
		Reference	3.32081
		Reference	3.51627
		Reference	4.55506
		Reference	4.61755
		Reference	5.06905
		Reference	4.91569
		Reference	5.23678
		Reference	3.3431
		Reference	3.86196
		Reference	5.06835
		Reference	4.4462
		Reference	5.35125
		Reference	5.25079
		Reference	5.25841
		Reference	3.41634
		Reference	3.83013
		Reference	3.61828
		Reference	4.25677
		Reference	4.33293
		Reference	4.05391
		Reference	5.20493
		Reference	4.4359
		Reference	5.10357
		Reference	4.9255
		Reference	5.30299
		Reference	4.74811
		Reference	4.39209
		Reference	2.97652
		Reference	3.33199
		Reference	3.82739
		Reference	4.77505
		Reference	5.08431
		Reference	4.42865
		Reference	3.4951
		Reference	5.31981
		Reference	5.24972
		Reference	5.03386
		Reference	3.38415
		Reference	5.36738
		Reference	5.11607
		Reference	4.64753
		Reference	3.43516
		Reference	3.88648
		Reference	3.90349
		Reference	5.0116
		Reference	4.84357
		Reference	3.15727
		Reference	4.80528
		Reference	5.36034
		Reference	4.85431
		Reference	5.02896
		Reference	5.33021
		Reference	5.01442
		Reference	4.85645
		Reference	5.38741
		Reference	4.44352
		Reference	4.29566
		Reference	5.12134
		Reference	4.87854
		Reference	5.31352
		Reference	5.10951
		Reference	4.69489
		Reference	5.03801
		Reference	5.26481
		Reference	3.52497
		Reference	4.64801
		Reference	4.51819
		Reference	5.14057
		Reference	5.04433
		Reference	4.6296
		Reference	5.14989
		Reference	3.16302
		Reference	4.59748
		Reference	2.85461
		Reference	3.39459
		Reference	4.17679
		Reference	5.27957
		Reference	4.00058
		Reference	4.88523
		Reference	5.3437
		Reference	3.4314
		Reference	5.18794
		Reference	4.83376
		Reference	3.97409
		Reference	4.93251
		Reference	5.00182
		Reference	3.46907
		Reference	4.95545
		Reference	5.23831
		Reference	3.95363
		Reference	3.04283
		Reference	4.12162
		Reference	3.50248
		Reference	3.58336
		Reference	3.34449
		Reference	4.5623
		Reference	4.30883
		Reference	4.5384
		Reference	3.97322
		Reference	3.81415
		Reference	3.42275
		Reference	4.95042
		Reference	3.89767
		Reference	5.0276
		Reference	5.13066
		Reference	5.21008
		Reference	5.03032
		Reference	5.09518
		Reference	4.644
		Reference	4.16775
		Reference	3.35756
		Reference	5.42442
		Reference	3.0528
		Reference	4.31337
		Reference	5.38007
		Reference	5.04043
		Reference	3.46273
		Reference	4.93483
		Reference	2.97052
		Reference	3.91274
		Reference	5.01282
		Reference	5.24988
		Reference	4.61874
		Reference	5.19928
		Reference	4.28122
		Reference	5.17792
		Reference	4.92861
		Reference	5.49514
		Reference	5.07828
		Reference	4.66468
		Reference	3.43521
		Reference	4.91146
		Reference	4.94252
		Reference	5.03771
		Reference	4.9888
		Reference	3.40909
		Reference	3.91386
		Reference	4.78244
		Reference	5.38962
		Reference	3.20732
		Reference	3.41497
		Reference	4.96878
		Reference	4.71202
		Reference	5.07395
		Reference	5.01682
		Reference	3.32145
		Reference	4.74096
		Reference	3.35999
		Reference	3.41767
		Reference	5.13403
		Reference	5.00494
		Reference	4.57518
		Reference	4.50063
		Reference	4.27126
		Reference	3.39379
		Reference	5.29132
		Reference	4.40154
		Reference	5.10691
		Reference	3.40321
		Reference	3.41395
		Reference	4.97349
		Reference	5.35499
		Reference	4.87471
		Reference	2.64595
		Reference	3.49665
		Reference	3.50688
		Reference	3.38963
		Reference	3.89929
		Reference	4.01025
		Reference	3.94655
		Reference	3.11179
		Reference	3.36588
		Reference	3.08695
		Reference	5.26786
		Reference	4.41199
		Reference	4.19448
		Reference	3.43004
		Reference	3.44689
		Reference	3.47131
		Reference	3.8899
		Reference	2.67853
		Reference	4.44051
		Reference	4.77421
		Reference	3.98075
		Reference	3.18041
		Reference	4.78442
		Reference	3.46745
		Reference	4.54006
		Reference	3.83028
		Reference	3.35424
		Reference	4.44294
		Reference	3.52255
		Reference	3.39016
		Reference	3.34917
		Reference	3.7291
		Reference	4.29666
		Reference	3.30951
		Reference	4.71126
		Reference	3.44663
		Reference	3.32872
		Reference	3.40942
		Reference	4.65729
		Reference	4.63081
		Reference	3.08054
		Reference	4.78074
		Reference	3.60131
		Reference	2.78567
		Reference	4.92087
		Reference	2.8173
		Reference	4.23997
		Reference	3.40053
		Reference	3.39714
		Reference	3.97824
		Reference	4.25746
		Reference	4.04588
		Reference	2.98648
		Reference	3.35183
		Reference	3.47928
		Reference	4.45281
		Reference	4.17238
		Reference	3.35469
		Reference	4.07766
		Reference	4.53326
		Reference	4.9797
		Reference	4.94248
		Reference	5.03339
		Reference	5.09981
		Reference	3.40318
		Reference	4.46754
		Reference	4.45087
		Reference	3.43443
		Reference	3.27873
		Reference	4.82683
		Reference	4.20387
		Reference	3.48924
		Reference	3.26951
		Reference	4.02336
		Reference	3.80274
		Reference	4.24154
		Reference	3.92231
		Reference	3.08197
		Reference	5.12491
		Reference	5.13277
		Reference	3.47793
		Reference	4.33761
		Reference	4.62099
		Reference	3.45393
		Reference	5.01537
		Reference	3.7891
		Reference	3.80774
		Reference	4.2129
		Reference	4.65243
		Reference	3.39321
		Reference	4.65624
		Reference	4.08037
		Reference	3.39716
		Reference	4.88221
		Reference	4.00428
		Reference	3.4823
		Reference	5.02349
		Reference	4.97602
		Reference	2.71861
		Reference	3.43055
		Reference	3.42743
		Reference	3.42275
		Reference	3.68578
		Reference	3.26112
		Reference	5.16683
		Reference	5.17681
		Reference	3.02008
		Reference	3.50828
		Reference	3.35885
		Reference	3.36105
		Reference	3.42176
		Reference	3.86595
		Reference	3.1316
		Reference	3.43096
		Reference	4.58242
		Reference	3.48312
		Reference	4.89953
		Reference	5.35895
		Reference	3.30684
		Reference	4.46082
		Reference	2.7404
		Reference	4.26357
		Reference	3.87854
		Reference	3.52426
		Reference	3.48512
		Reference	5.16534
		Reference	3.06036
		Reference	4.90713
		Reference	4.352
		Reference	4.37541
		Reference	4.9725
		Reference	4.9614
		Reference	5.23028
		Reference	4.34364
		Reference	3.26761
		Reference	4.39152
		Reference	5.35213
		Reference	3.39113
		Reference	4.30444
		Reference	3.42225
		Reference	4.07281
		Reference	3.12284
		Reference	3.41497
		Reference	4.69714
		Reference	3.68911
		Reference	4.4723
		Reference	4.47343
		Reference	4.85108
		Reference	5.13935
		Reference	4.72673
		Reference	3.96446
		Reference	3.39741
		Reference	3.11421
		Reference	3.40029
		Reference	4.13884
		Reference	3.54182
		Reference	4.6852
		Reference	5.0817
		Reference	5.20488
		Reference	4.97214
		Reference	3.44186
		Reference	3.41309
		Reference	5.285
		Reference	3.23067
		Reference	3.36925
		Reference	4.68739
		Reference	4.49015
		Reference	4.3049
		Reference	3.92038
		Reference	4.19597
		Reference	2.97131
		Reference	4.41788
		Reference	4.52519
		Reference	3.35082
		Reference	3.49016
		Reference	2.89106
		Reference	4.76132
		Reference	4.0695
		Reference	3.68073
		Reference	4.35638
		Reference	3.40951
		Reference	3.39906
		Reference	4.79367
		Reference	3.99636
		Reference	5.07514
		Reference	5.10074
		Reference	3.50313
		Reference	3.40789
		Reference	2.69692
		Reference	4.5485
		Reference	3.57903
		Reference	5.22494
		Reference	3.36228
		Reference	5.25015
		Reference	4.91435
		Reference	4.33681
		Reference	4.49824
		Reference	2.7802
		Reference	4.99469
		Reference	3.30322
		Reference	4.69769
		Reference	4.45059
		Reference	3.8912
		Reference	3.95699
		Reference	4.11266
		Reference	4.47857
		Reference	3.08817
		Reference	3.97164
		Reference	3.41693
		Reference	4.39384
		Reference	3.51853
		Reference	5.22253
		Reference	4.21776
		Reference	3.45695
		Reference	5.11362
		Reference	5.10728
		Reference	3.72662
		Reference	4.8214
		Reference	3.48308
		Reference	4.89126
		Reference	5.38268
		Reference	3.39737
		Reference	5.17704
		Reference	3.62563
		Reference	5.45774
		Reference	3.37366
		Reference	2.71558
		Reference	3.47064
		Reference	3.23395
		Reference	4.802
		Reference	4.01045
		Reference	3.46703
		Reference	3.4133
		Reference	4.86324
		Reference	5.22438
		Reference	3.88203
		Reference	5.03067
		Reference	3.46857
		Reference	3.51673
		Reference	4.76275
		Reference	3.95495
		Reference	3.48677
		Reference	3.03053
		Reference	3.37666
		Reference	3.5429
		Reference	3.2941
		Reference	4.12468
		Reference	3.46567
		Reference	3.05697
		Reference	3.51041
		Reference	5.12842
		Reference	3.15295
		Reference	3.4222
		Reference	4.36769
		Reference	3.47862
		Reference	5.04457
		Reference	5.1677
		Reference	3.21232
		Reference	4.09678
		Reference	5.13923
		Reference	4.89371
		Reference	3.03375
		Reference	3.40735
		Reference	3.52053
		Reference	4.61073
		Reference	4.03099
		Reference	3.03068
		Reference	3.39862
		Reference	3.86311
		Reference	3.02811
		Reference	3.43375
		Reference	3.35762
		Reference	5.06094
		Reference	4.99783
		Reference	3.5245
		Reference	3.34024
		Reference	4.95855
		Reference	3.80366
		Reference	3.35967
		Reference	3.44288
		Reference	3.90996
		Reference	4.8414
		Reference	5.27159
		Reference	3.16946
		Reference	4.10619
		Reference	3.30429
		Reference	4.55889
		Reference	3.88633
		Reference	4.96163
		Reference	3.94217
		Reference	4.76314
		Reference	4.4569
		Reference	3.03563
		Reference	4.01254
		Reference	3.34603
		Reference	4.51052
		Reference	4.66569
		Reference	4.35291
		Reference	4.57955
		Reference	5.37937
		Reference	5.06928
		Reference	4.97
		Reference	3.46173
		Reference	4.04118
		Reference	5.25052
		Reference	3.33379
		Reference	3.41943
		Reference	4.20234
		Reference	3.43284
		Reference	3.88778
		Reference	4.26982
		Reference	3.98987
		Reference	3.06653
		Reference	4.91004
		Reference	5.07679
		Reference	5.11044
		Reference	3.33716
		Reference	2.94383
		Reference	3.55866
		Reference	3.40696
		Reference	3.26677
		Reference	3.51232
		Reference	5.16418
		Reference	3.41124
		Reference	5.30875
		Reference	5.00068
		Reference	3.40704
		Reference	4.52032
		Reference	3.38918
		Reference	3.52074
		Reference	3.43644
		Reference	4.55563
		Reference	5.09802
		Reference	3.41712
		Reference	4.49048
		Reference	3.72362
		Reference	4.0602
		Reference	4.81098
		Reference	3.53529
		Reference	3.39153
		Reference	2.81657
		Reference	3.43474
		Reference	3.3882
		Reference	3.94906
		Reference	4.22308
		Reference	4.0263
		Reference	3.03104
		Reference	3.41301
		Reference	3.48863
		Reference	4.20486
		Reference	3.45282
		Reference	4.63981
		Reference	3.41476
		Reference	5.40116
		Reference	4.73758
		Reference	4.39856
		Reference	4.15191
		Reference	3.86959
		Reference	4.49546
		Reference	4.84325
		Reference	4.96938
		Reference	4.45983
		Reference	3.58603
		Reference	4.41254
		Reference	4.01979
		Reference	4.90943
		Reference	5.01433
		Reference	2.82997
		Reference	3.44234
		Reference	3.72596
		Reference	5.17224
		Reference	5.08726
		Reference	3.40804
		Reference	3.33094
		Reference	4.86696
		Reference	4.77179
		Reference	4.00385
		Reference	3.42448
		Reference	5.1198
		Reference	4.03585
		Reference	3.48282
		Reference	5.32778
		Reference	2.64475
		Reference	5.40852
		Reference	4.35553
		Reference	3.88961
		Reference	4.28727
		Reference	3.93543
		Reference	3.19269
		Reference	3.41067
		Reference	3.31741
		Reference	2.85293
		Reference	2.86624
		Reference	3.26424
		Reference	3.77902
		Reference	3.3676
		Reference	3.40024
		Reference	3.07799
		Reference	4.42151
		Reference	3.48488
		Reference	3.41136
		Reference	3.11736
		Reference	4.60074
		Reference	4.49977
		Reference	3.70184
		Reference	2.93003
		Reference	4.39366
		Reference	3.86797
		Reference	4.26735
		Reference	3.95435
		Reference	3.05761
		Reference	3.38645
		Reference	3.07623
		Reference	4.75237
		Reference	3.40761
		Reference	3.77665
		Reference	3.4709
		Reference	3.21249
		Reference	2.91044
		Reference	3.49273
		Reference	3.42624
		Reference	4.70612
		Reference	4.63976
		Reference	4.61612
		Reference	5.06939
		Reference	4.56451
		Reference	3.98359
		Reference	3.10555
		Reference	2.85388
		Reference	2.9386
		Reference	3.22009
		Reference	3.4597
		Reference	3.43602
		Reference	4.3932
		Reference	3.24512
		Reference	4.97543
		Reference	4.4123
		Reference	5.29481
		Reference	3.92922
		Reference	3.01518
		Reference	3.43727
		Reference	2.89549
		Reference	3.71496
		Reference	3.33924
		Reference	2.79384
		Reference	3.81257
		Reference	3.59923
		Reference	2.96277
		Reference	3.65834
		Reference	5.02164
		Reference	3.43317
		Reference	3.74201
		Reference	3.37587
		Reference	3.30174
		Reference	3.24206
		Reference	2.79801
		Reference	3.39637
		Reference	4.01848
		Reference	4.48468
		Reference	3.54843
		Reference	2.92517
		Reference	2.93692
		Reference	4.19571
		Reference	4.77041
		Reference	4.10124
		Reference	2.80241
		Reference	4.19611
		Reference	4.79867
		Reference	4.75367
		Reference	3.58949
		Reference	3.21462
		Reference	4.94952
		Reference	5.42175
		Reference	4.24176
		Reference	5.1868
		Reference	2.66913
		Reference	5.432
		Reference	4.30178
		Reference	3.42808
		Reference	4.8289
		Reference	4.31948
		Reference	4.88923
		Reference	4.40811
		Reference	3.91385
		Reference	3.71349
		Reference	5.47152
		Reference	3.21676
		Reference	3.7332
		Reference	2.85995
		Reference	4.29411
		Reference	3.55699
		Reference	3.36993
		Reference	3.49856
		Reference	5.05871
		Reference	4.70919
		Reference	3.89365
		Reference	2.48998
		Reference	3.51216
		Reference	4.9861
		Reference	4.80678
		Reference	5.04502
		Reference	3.37187
		Reference	4.4664
		Reference	4.43345
		Reference	4.26555
		Reference	4.65242
		Reference	3.30297
		Reference	4.82469
		Reference	5.40411
		Reference	2.7713
		Reference	4.18597
		Reference	3.61792
		Reference	4.11801
		Reference	3.86569
		Reference	2.99744
		Reference	3.44199
		Reference	4.28736
		Reference	3.36158
		Reference	2.86312
		Reference	3.18528
		Reference	4.69053
		Reference	3.70181
		Reference	3.65677
		Reference	3.36438
		Reference	4.76734
		Reference	5.42141
		Reference	4.76798
		Reference	4.99979
		Reference	3.37262
		Reference	3.76155
		Reference	5.0018
		Reference	3.27536
		Reference	3.59628
		Reference	3.26913
		Reference	3.572
		Reference	4.25193
		Reference	2.9994
		Reference	5.26805
		Reference	5.00993
		Reference	4.27169
		Reference	4.5419
		Reference	5.41143
		Reference	4.91515
		Reference	5.24855
		Reference	4.68096
		Reference	4.62612
		Reference	3.69088
		Reference	3.46727
		Reference	3.73171
		Reference	3.76608
		Reference	3.56982
		Reference	4.16155
		Reference	5.23505
		Reference	4.13102
		Reference	3.23527
		Reference	5.4675
		Reference	5.40297
		Reference	3.34394
		Reference	3.3746
		Reference	3.49268
		Reference	4.97981
		Reference	4.17803
		Reference	4.31411
		Reference	5.43098
		Reference	5.23103
		Reference	4.62872
		Reference	3.3907
		Reference	5.44936
		Reference	4.55254
		Reference	4.38024
		Reference	5.22318
		Reference	5.40183
		Reference	4.96975
		Reference	3.62766
		Reference	4.55512
		Reference	4.67202
		Reference	3.43681
		Reference	3.86312
		Reference	4.38508
		Reference	4.62246
		Reference	3.36425
		Reference	4.45802
		Reference	5.39152
		Reference	4.34051
		Reference	3.84435
		Reference	3.65821
		Reference	3.66806
		Reference	3.63603
		Reference	4.75149
		Reference	4.4589
		Reference	5.12864
		Reference	3.67373
		Reference	4.46635
		Reference	5.2434
		Reference	4.95359
		Reference	3.86993
		Reference	4.53237
		Reference	4.4342
		Reference	4.8882
		Reference	4.15144
		Reference	3.4658
		Reference	4.53413
		Reference	4.24826
		Reference	5.47986
		Reference	4.63771
		Reference	4.11532
		Reference	4.47303
		Reference	4.65757
		Reference	4.32926
		Reference	4.42563
		Reference	3.25698
		Reference	4.48406
		Reference	4.89766
		Reference	5.4111
		Reference	4.42556
		Reference	2.85568
		Reference	5.28005
		Reference	4.51869
		Reference	4.89424
		Reference	5.03722
		Reference	4.54331
		Reference	4.72769
		Reference	4.59485
		Reference	3.81559
		Reference	4.48214
		Reference	3.44239
		Reference	4.37433
		Reference	5.13116
		Reference	5.36772
		Reference	4.76461
		Reference	4.82932
		Reference	3.41523
		Reference	3.27581
		Reference	3.9271
		Reference	5.40991
		Reference	4.92762
		Reference	3.01973
		Reference	3.95499
		Reference	4.99965
		Reference	2.97829
		Reference	4.61865
		Reference	4.79689
		Reference	3.9252
		Reference	4.64474
		Reference	3.29301
		Reference	3.5918
		Reference	4.32396
		Reference	5.42687
		Reference	3.67199
		Reference	4.94574
		Reference	4.61933
		Reference	4.26441
		Reference	4.44862
		Reference	3.37732
		Reference	4.14695
		Reference	3.48883
		Reference	4.19898
		Reference	4.73995
		Reference	4.90693
		Reference	4.66601
		Reference	4.66075
		Reference	5.46042
		Reference	4.44979
		Reference	3.83668
		Reference	4.85048
		Reference	3.51872
		Reference	5.07542
		Reference	5.22549
		Reference	4.97009
		Reference	4.58391
		Reference	3.48002
		Reference	4.35774
		Reference	5.41464
		Reference	3.59286
		Reference	4.96756
		Reference	3.96062
		Reference	4.47437
		Reference	4.10843
		Reference	3.83874
		Reference	3.89413
		Reference	4.81561
		Reference	4.07204
		Reference	4.0815
		Reference	4.57732
		Reference	5.09667
		Reference	4.65534
		Reference	4.25237
		Reference	3.8959
		Reference	5.48865
		Reference	4.92965
		Reference	4.90233
		Reference	4.73323
		Reference	5.06933
		Reference	4.96608
		Reference	4.55836
		Reference	3.49318
		Reference	4.40193
		Reference	5.18645
		Reference	3.95116
		Reference	3.15507
		Reference	2.67412
		Reference	4.3753
		Reference	4.70649
		Reference	4.24832
		Reference	4.86687
		Reference	3.42586
		Reference	4.98427
		Reference	4.38162
		Reference	5.3138
		Reference	4.70284
		Reference	4.78669
		Reference	2.70122
		Reference	5.43929
		Reference	5.16076
		Reference	4.63275
		Reference	4.86913
		Reference	5.10491
		Reference	4.2238
		Reference	4.15142
		Reference	5.17246
		Reference	4.0599
		Reference	4.73674
		Reference	4.3516
		Reference	5.28973
		Reference	4.39678
		Reference	4.57981
		Reference	3.93845
		Reference	4.63729
		Reference	4.06929
		Reference	4.94531
		Reference	4.07184
		Reference	5.02901
		Reference	3.81472
		Reference	4.08106
		Reference	3.37362
		Reference	3.66527
		Reference	4.33794
		Reference	4.81318
		Reference	4.37888
		Reference	4.11673
		Reference	5.43039
		Reference	4.29957
		Reference	4.73242
		Reference	4.18385
		Reference	3.21926
		Reference	4.39304
		Reference	3.53703
		Reference	4.56161
		Reference	5.17102
		Reference	4.735
		Reference	3.46751
		Reference	5.48155
		Reference	4.5241
		Reference	4.74435
		Reference	5.10777
		Reference	5.39552
		Reference	4.39146
		Reference	4.36837
		Reference	4.89451
		Reference	4.74219
		Reference	5.45592
		Reference	4.54711
		Reference	3.9437
		Reference	4.08339
		Reference	4.59286
		Reference	5.1171
		Reference	4.81838
		Reference	4.58448
		Reference	4.91573
		Reference	4.53754
		Reference	5.25577
		Reference	4.85663
		Reference	5.0131
		Reference	5.45436
		Reference	3.15616
		Reference	4.64471
		Reference	4.55001
		Reference	4.46172
		Reference	2.82598
		Reference	3.88415
		Reference	5.40069
		Reference	4.44194
		Reference	5.13373
		Reference	5.28215
		Reference	4.41945
		Reference	5.36029
		Reference	3.40404
		Reference	5.34077
		Reference	3.26265
		Reference	4.95422
		Reference	3.58723
		Reference	4.60156
		Reference	3.96094
		Reference	4.99042
		Reference	4.63091
		Reference	4.05459
		Reference	4.64281
		Reference	3.75752
		Reference	4.43145
		Reference	5.2236
		Reference	4.47705
		Reference	4.35851
		Reference	4.6946
		Reference	5.06584
		Reference	5.25117
		Reference	4.30867
		Reference	3.83079
		Reference	4.9637
		Reference	4.10832
		Reference	4.93233
		Reference	5.39246
		Reference	4.48429
		Reference	4.05398
		Reference	4.51255
		Reference	4.08033
		Reference	4.98934
		Reference	4.89945
		Reference	5.24008
		Reference	4.41022
		Reference	3.89681
		Reference	4.53835
		Reference	3.92245
		Reference	4.38258
		Reference	4.88975
		Reference	4.09279
		Reference	4.51215
		Reference	4.88458
		Reference	3.60238
		Reference	4.53346
		Reference	5.04718
		Reference	4.28941
		Reference	4.5938
		Reference	4.89596
		Reference	5.46869
		Reference	3.02151
		Reference	5.01975
		Reference	4.37358
		Reference	4.07241
		Reference	3.1489
		Reference	4.91744
		Reference	4.09058
		Reference	3.29893
		Reference	4.94896
		Reference	4.55207
		Reference	4.03191
		Reference	4.42282
		Reference	5.14647
		Reference	4.38469
		Reference	3.89876
		Reference	4.66632
		Reference	4.2401
		Reference	4.71097
		Reference	4.86043
		Reference	4.91946
		Reference	4.92084
		Reference	4.89282
		Reference	5.24597
		Reference	5.29816
		Reference	4.01574
		Reference	2.98426
		Reference	5.08552
		Reference	5.09023
		Reference	4.99717
[truncated: 9,461 more rows]

## Sheet: Supplementary Figure 3b
Supplementary Figure 3b
Pi-Pi Stacking		Data	Distance
Å		Reference	5.26634
		Reference	3.9551
		Reference	4.77404
		Reference	3.53156
		Reference	4.11031
		Reference	3.8695
		Reference	5.28461
		Reference	5.18011
		Reference	4.88299
		Reference	4.74667
		Reference	3.74911
		Reference	4.15428
		Reference	5.13485
		Reference	5.11243
		Reference	5.31196
		Reference	5.29355
		Reference	5.28457
		Reference	5.45623
		Reference	4.97688
		Reference	3.94693
		Reference	3.37715
		Reference	3.77606
		Reference	5.34273
		Reference	5.03543
		Reference	5.03247
		Reference	5.00173
		Reference	4.70561
		Reference	4.71632
		Reference	3.8245
		Reference	5.31747
		Reference	3.95879
		Reference	4.95712
		Reference	4.66013
		Reference	4.99239
		Reference	4.77128
		Reference	4.78059
		Reference	4.9083
		Reference	4.66389
		Reference	3.95469
		Reference	4.03101
		Reference	3.64861
		Reference	3.63931
		Reference	3.56049
		Reference	3.65029
		Reference	5.05167
		Reference	4.85763
		Reference	4.0448
		Reference	4.58754
		Reference	3.61494
		Reference	4.72834
		Reference	4.86126
		Reference	5.16696
		Reference	3.85122
		Reference	5.19885
		Reference	3.72665
		Reference	3.63074
		Reference	3.65833
		Reference	5.08735
		Reference	4.99199
		Reference	4.91417
		Reference	3.81199
		Reference	5.27258
		Reference	3.67158
		Reference	5.15598
		Reference	4.8939
		Reference	3.7142
		Reference	4.93297
		Reference	4.96434
		Reference	3.52544
		Reference	5.24845
		Reference	5.16813
		Reference	4.8724
		Reference	4.12061
		Reference	3.95686
		Reference	4.95351
		Reference	3.86693
		Reference	4.7834
		Reference	3.68272
		Reference	3.46372
		Reference	3.66138
		Reference	4.73
		Reference	5.17843
		Reference	4.8104
		Reference	5.28821
		Reference	3.63949
		Reference	3.7669
		Reference	3.6081
		Reference	5.17625
		Reference	4.6094
		Reference	5.15812
		Reference	4.90404
		Reference	4.71629
		Reference	4.56587
		Reference	4.50826
		Reference	4.85443
		Reference	4.92277
		Reference	4.7407
		Reference	3.68306
		Reference	3.85054
		Reference	4.71531
		Reference	5.26701
		Reference	4.82509
		Reference	5.46331
		Reference	4.59806
		Reference	5.32983
		Reference	4.82935
		Reference	5.39414
		Reference	3.54038
		Reference	3.85324
		Reference	3.42031
		Reference	4.6889
		Reference	4.39034
		Reference	3.63504
		Reference	5.1158
		Reference	4.97628
		Reference	3.90043
		Reference	4.73419
		Reference	4.07378
		Reference	5.13468
		Reference	4.69229
		Reference	5.32953
		Reference	4.77062
		Reference	4.89995
		Reference	5.17512
		Reference	4.553
		Reference	4.9011
		Reference	4.34537
		Reference	4.94704
		Reference	5.09671
		Reference	3.47504
		Reference	5.13556
		Reference	4.0667
		Reference	5.26752
		Reference	4.88227
		Reference	5.13372
		Reference	5.11855
		Reference	5.11941
		Reference	5.3464
		Reference	4.41642
		Reference	5.22354
		Reference	5.23505
		Reference	4.85535
		Reference	3.32267
		Reference	5.32686
		Reference	5.4292
		Reference	5.15757
		Reference	5.08541
		Reference	4.81798
		Reference	3.98852
		Reference	3.95959
		Reference	3.96078
		Reference	3.60498
		Reference	5.34509
		Reference	3.7452
		Reference	3.67416
		Reference	3.58642
		Reference	3.75295
		Reference	4.76398
		Reference	3.98668
		Reference	5.01695
		Reference	5.47551
		Reference	4.87231
		Reference	3.69047
		Reference	3.64023
		Reference	3.7942
		Reference	4.81882
		Reference	4.77828
		Reference	3.89415
		Reference	3.67566
		Reference	5.48511
		Reference	5.07886
		Reference	3.89122
		Reference	4.488
		Reference	5.46392
		Reference	5.09886
		Reference	3.95027
		Reference	4.76465
		Reference	4.56576
		Reference	4.64978
		Reference	5.09188
		Reference	4.87934
		Reference	4.57427
		Reference	5.28936
		Reference	4.87173
		Reference	5.14979
		Reference	5.22815
		Reference	3.56852
		Reference	4.99308
		Reference	4.86694
		Reference	3.7668
		Reference	5.47483
		Reference	5.0212
		Reference	4.72506
		Reference	5.20926
		Reference	5.24276
		Reference	5.04161
		Reference	3.74996
		Reference	4.78968
		Reference	4.55637
		Reference	4.97
		Reference	5.18776
		Reference	4.69604
		Reference	5.2573
		Reference	4.78474
		Reference	4.54768
		Reference	3.80083
		Reference	3.95855
		Reference	3.68184
		Reference	4.83483
		Reference	3.97812
		Reference	4.87695
		Reference	4.64986
		Reference	5.10076
		Reference	3.90236
		Reference	4.93634
		Reference	4.58316
		Reference	3.90894
		Reference	3.8112
		Reference	4.69488
		Reference	5.05419
		Reference	3.72314
		Reference	4.77828
		Reference	4.07684
		Reference	4.08428
		Reference	4.92161
		Reference	3.75221
		Reference	4.77382
		Reference	5.17217
		Reference	3.63224
		Reference	4.40093
		Reference	5.2441
		Reference	5.43037
		Reference	3.73705
		Reference	5.06506
		Reference	5.27844
		Reference	4.81518
		Reference	4.90772
		Reference	4.87848
		Reference	5.10178
		Reference	5.00588
		Reference	5.26162
		Reference	3.87248
		Reference	3.86373
		Reference	5.48467
		Reference	4.90893
		Reference	5.23467
		Reference	4.17133
		Reference	5.00341
		Reference	5.30296
		Reference	3.80198
		Reference	4.95774
		Reference	4.82236
		Reference	4.9308
		Reference	5.25211
		Reference	4.17654
		Reference	3.73117
		Reference	5.11004
		Reference	3.68134
		Reference	4.96518
		Reference	4.73601
		Reference	4.77553
		Reference	4.45343
		Reference	4.66962
		Reference	4.67271
		Reference	5.10056
		Reference	3.6798
		Reference	3.98197
		Reference	5.14206
		Reference	3.94132
		Reference	3.72219
		Reference	4.57107
		Reference	5.06385
		Reference	5.42868
		Reference	5.10984
		Reference	5.43632
		Reference	4.28835
		Reference	5.12607
		Reference	3.54179
		Reference	3.57202
		Reference	3.65689
		Reference	4.81655
		Reference	3.91847
		Reference	4.14705
		Reference	4.8807
		Reference	4.07204
		Reference	3.8483
		Reference	4.95231
		Reference	5.08838
		Reference	3.68155
		Reference	4.65593
		Reference	3.96589
		Reference	5.13018
		Reference	4.95544
		Reference	4.77683
		Reference	3.75849
		Reference	5.23774
		Reference	3.72689
		Reference	3.73285
		Reference	4.96624
		Reference	4.79608
		Reference	3.68845
		Reference	3.891
		Reference	4.72202
		Reference	3.69698
		Reference	5.31881
		Reference	4.78688
		Reference	4.83889
		Reference	4.66135
		Reference	4.72583
		Reference	5.15812
		Reference	3.79776
		Reference	5.16028
		Reference	4.10444
		Reference	4.99592
		Reference	3.98883
		Reference	5.1488
		Reference	4.20254
		Reference	4.86578
		Reference	3.67716
		Reference	4.70042
		Reference	3.85882
		Reference	4.90648
		Reference	4.90888
		Reference	4.95121
		Reference	4.63119
		Reference	4.58313
		Reference	3.82613
		Reference	3.93017
		Reference	4.02221
		Reference	3.8816
		Reference	4.23008
		Reference	5.05154
		Reference	3.91044
		Reference	3.77569
		Reference	3.92035
		Reference	5.00485
		Reference	3.78244
		Reference	3.86391
		Reference	5.27354
		Reference	5.37803
		Reference	4.7056
		Reference	5.13106
		Reference	3.74312
		Reference	3.90422
		Reference	3.82134
		Reference	3.71802
		Reference	4.74482
		Reference	4.03249
		Reference	4.2392
		Reference	4.79888
		Reference	4.87925
		Reference	4.99129
		Reference	5.2346
		Reference	3.76961
		Reference	5.1563
		Reference	4.52914
		Reference	5.49368
		Reference	5.01274
		Reference	4.93405
		Reference	5.21533
		Reference	4.75015
		Reference	4.1033
		Reference	4.85896
		Reference	3.60689
		Reference	4.92948
		Reference	4.19776
		Reference	3.73068
		Reference	3.60442
		Reference	5.32029
		Reference	5.00471
		Reference	4.0979
		Reference	4.7926
		Reference	5.32574
		Reference	4.75866
		Reference	5.14352
		Reference	3.66348
		Reference	4.86824
		Reference	5.10465
		Reference	3.78013
		Reference	3.84597
		Reference	3.97747
		Reference	4.94376
		Reference	3.87867
		Reference	4.70766
		Reference	4.59399
		Reference	5.10242
		Reference	5.15894
		Reference	5.18069
		Reference	4.31184
		Reference	4.74981
		Reference	4.62175
		Reference	3.65063
		Reference	5.1471
		Reference	4.9889
		Reference	5.00284
		Reference	4.1228
		Reference	5.29467
		Reference	4.87767
		Reference	3.81809
		Reference	3.94092
		Reference	4.89196
		Reference	5.11465
		Reference	4.66799
		Reference	4.89494
		Reference	5.11499
		Reference	5.16651
		Reference	4.21787
		Reference	3.94406
		Reference	4.73736
		Reference	5.31615
		Reference	4.76298
		Reference	4.15808
		Reference	4.89509
		Reference	3.72861
		Reference	3.69627
		Reference	4.9693
		Reference	4.69395
		Reference	4.49296
		Reference	3.5233
		Reference	4.88554
		Reference	3.84022
		Reference	4.55072
		Reference	3.89116
		Reference	3.78524
		Reference	4.56626
		Reference	4.71143
		Reference	3.77381
		Reference	5.49043
		Reference	5.28959
		Reference	4.85412
		Reference	5.23353
		Reference	3.7149
		Reference	5.25321
		Reference	4.93239
		Reference	5.12595
		Reference	4.01767
		Reference	3.53204
		Reference	5.01397
		Reference	4.93375
		Reference	5.24591
		Reference	4.14612
		Reference	4.58477
		Reference	5.07887
		Reference	4.90188
		Reference	5.06146
		Reference	5.0337
		Reference	4.8711
		Reference	5.27455
		Reference	4.16236
		Reference	3.64492
		Reference	3.86724
		Reference	4.9314
		Reference	3.60435
		Reference	3.90978
		Reference	4.17228
		Reference	4.75118
		Reference	4.23607
		Reference	4.94825
		Reference	5.05365
		Reference	5.04099
		Reference	4.82193
		Reference	4.48142
		Reference	4.78755
		Reference	3.90343
		Reference	5.42234
		Reference	5.33996
		Reference	5.04175
		Reference	4.75778
		Reference	3.89744
		Reference	3.96856
		Reference	5.10839
		Reference	5.19629
		Reference	3.99122
		Reference	4.97063
		Reference	4.82748
		Reference	3.90846
		Reference	3.38252
		Reference	3.66908
		Reference	4.83866
		Reference	5.00932
		Reference	5.00201
		Reference	3.77988
		Reference	3.68542
		Reference	4.91693
		Reference	4.62804
		Reference	3.93478
		Reference	3.908
		Reference	4.04642
		Reference	3.73564
		Reference	4.87346
		Reference	4.16184
		Reference	4.86162
		Reference	4.72234
		Reference	5.36265
		Reference	3.64287
		Reference	4.66589
		Reference	5.29395
		Reference	4.89358
		Reference	4.87738
		Reference	5.00944
		Reference	4.98538
		Reference	4.88082
		Reference	5.39356
		Reference	4.09667
		Reference	4.69117
		Reference	4.92889
		Reference	3.83292
		Reference	4.0777
		Reference	4.00842
		Reference	5.1491
		Reference	5.34228
		Reference	4.88774
		Reference	4.73475
		Reference	4.44961
		Reference	3.62955
		Reference	4.93784
		Reference	4.22159
		Reference	5.0535
		Reference	4.8095
		Reference	4.30503
		Reference	5.03802
		Reference	4.71226
		Reference	3.73105
		Reference	5.1463
		Reference	5.16653
		Reference	3.95825
		Reference	4.6405
		Reference	3.85469
		Reference	3.79956
		Reference	3.85987
		Reference	4.91258
		Reference	3.86816
		Reference	4.97299
		Reference	4.87786
		Reference	4.09801
		Reference	4.71842
		Reference	4.1375
		Reference	3.85195
		Reference	4.63291
		Reference	3.775
		Reference	5.38397
		Reference	5.04216
		Reference	5.24331
		Reference	5.04998
		Reference	4.31025
		Reference	4.69537
		Reference	5.00282
		Reference	3.79721
		Reference	5.46485
		Reference	5.0116
		Reference	5.3568
		Reference	5.24837
		Reference	4.10621
		Reference	4.96112
		Reference	5.01664
		Reference	4.91041
		Reference	4.0349
		Reference	4.76384
		Reference	5.25985
		Reference	4.65738
		Reference	5.16138
		Reference	3.71853
		Reference	5.22273
		Reference	5.15019
		Reference	4.66484
		Reference	5.14926
		Reference	4.46385
		Reference	4.58679
		Reference	4.69072
		Reference	3.61609
		Reference	5.02092
		Reference	3.59372
		Reference	3.85623
		Reference	5.24273
		Reference	5.13315
		Reference	4.89576
		Reference	4.86464
		Reference	5.08756
		Reference	4.8436
		Reference	3.67167
		Reference	3.68131
		Reference	5.11004
		Reference	5.09537
		Reference	4.75604
		Reference	3.90884
		Reference	3.77274
		Reference	5.18917
		Reference	4.96891
		Reference	5.02746
		Reference	4.35077
		Reference	5.08484
		Reference	3.76535
		Reference	3.80127
		Reference	4.25225
		Reference	3.71858
		Reference	4.71989
		Reference	3.79713
		Reference	4.26574
		Reference	4.97545
		Reference	3.54405
		Reference	3.73708
		Reference	3.51012
		Reference	3.68599
		Reference	3.79906
		Reference	3.68529
		Reference	4.0079
		Reference	5.04614
		Reference	5.01768
		Reference	5.03737
		Reference	4.07747
		Reference	5.3746
		Reference	4.78807
		Reference	5.11569
		Reference	4.07607
		Reference	4.33109
		Reference	4.20417
		Reference	3.96264
		Reference	4.86086
		Reference	5.0983
		Reference	3.59673
		Reference	4.96306
		Reference	4.86221
		Reference	5.10895
		Reference	4.41315
		Reference	4.72386
		Reference	3.75218
		Reference	4.10212
		Reference	4.95807
		Reference	4.85541
		Reference	3.77564
		Reference	5.06563
		Reference	4.96265
		Reference	3.99935
		Reference	5.18917
		Reference	3.85013
		Reference	5.17464
		Reference	5.33426
		Reference	4.77413
		Reference	5.12649
		Reference	4.71944
		Reference	5.17845
		Reference	3.71775
		Reference	5.21512
		Reference	5.01127
		Reference	5.03401
		Reference	4.08231
		Reference	5.03876
		Reference	5.05162
		Reference	4.90521
		Reference	3.38384
		Reference	4.79761
		Reference	5.05204
		Reference	4.18271
		Reference	4.87317
		Reference	4.90675
		Reference	5.19178
		Reference	4.9364
		Reference	4.90873
		Reference	4.84793
		Reference	4.90492
		Reference	3.85744
		Reference	4.67993
		Reference	5.0815
		Reference	3.69442
		Reference	4.09601
		Reference	4.73173
		Reference	4.03384
		Reference	5.10345
		Reference	4.84526
		Reference	4.65915
		Reference	4.01495
		Reference	4.77206
		Reference	4.98014
		Reference	5.03841
		Reference	5.44164
		Reference	4.02662
		Reference	3.99099
		Reference	4.05027
		Reference	4.80988
		Reference	4.89064
		Reference	5.16001
		Reference	4.94871
		Reference	4.82046
		Reference	5.0729
		Reference	4.89382
		Reference	5.10855
		Reference	4.96843
		Reference	5.25293
		Reference	3.76934
		Reference	5.2066
		Reference	5.2509
		Reference	5.14273
		Reference	4.7383
		Reference	4.24374
		Reference	5.0962
		Reference	3.67106
		Reference	3.57264
		Reference	3.7025
		Reference	4.98941
		Reference	5.04776
		Reference	5.46974
		Reference	3.96707
		Reference	5.10686
		Reference	4.02407
		Reference	3.95159
		Reference	5.01927
		Reference	4.9735
		Reference	4.85124
		Reference	4.02052
		Reference	4.81055
		Reference	4.17066
		Reference	5.31716
		Reference	4.42657
		Reference	4.92071
		Reference	5.02008
		Reference	5.03407
		Reference	4.16925
		Reference	4.70295
		Reference	3.44946
		Reference	4.61628
		Reference	5.25896
		Reference	3.59892
		Reference	4.73555
		Reference	5.26922
		Reference	3.78475
		Reference	4.25417
		Reference	4.78562
		Reference	5.04436
		Reference	4.76729
		Reference	5.05446
		Reference	5.09766
		Reference	4.60348
		Reference	4.85389
		Reference	3.80159
		Reference	3.77962
		Reference	5.22682
		Reference	4.98944
		Reference	4.36874
		Reference	4.66764
		Reference	5.30872
		Reference	4.85816
		Reference	3.83636
		Reference	4.86488
		Reference	5.11554
		Reference	4.60001
		Reference	4.64865
		Reference	4.49279
		Reference	4.72748
		Reference	5.47941
		Reference	5.32136
		Reference	3.80168
		Reference	4.92383
		Reference	5.24896
		Reference	4.97887
		Reference	5.10194
		Reference	4.3326
		Reference	5.32849
		Reference	4.92347
		Reference	4.14142
		Reference	3.67585
		Reference	5.32754
		Reference	4.82016
		Reference	4.96425
		Reference	4.35875
		Reference	4.58338
		Reference	3.67804
		Reference	4.96915
		Reference	5.44225
		Reference	4.8931
		Reference	4.28145
		Reference	4.28768
		Reference	4.6845
		Reference	4.97822
		Reference	5.08609
		Reference	5.25575
		Reference	3.8083
		Reference	4.79416
		Reference	4.95662
		Reference	4.66515
		Reference	5.45995
		Reference	4.52328
		Reference	3.55863
		Reference	4.91772
		Reference	4.04434
		Reference	3.80801
		Reference	5.33711
		Reference	4.68213
		Reference	3.83951
		Reference	4.88156
		Reference	3.7165
		Reference	5.30065
		Reference	5.27015
		Reference	5.34832
		Reference	4.94635
		Reference	3.80921
		Reference	3.99438
		Reference	4.56012
		Reference	4.00684
		Reference	3.89913
		Reference	5.42522
		Reference	4.12685
		Reference	4.96735
		Reference	5.02692
		Reference	4.27574
		Reference	4.68051
		Reference	4.66964
		Reference	5.07373
		Reference	5.23249
		Reference	5.3412
		Reference	4.83583
		Reference	5.38068
		Reference	5.32698
		Reference	3.97643
		Reference	3.57795
		Reference	5.36415
		Reference	5.03733
		Reference	4.08908
		Reference	4.80016
		Reference	5.16138
		Reference	3.59204
		Reference	3.76683
		Reference	5.25707
		Reference	5.07506
		Reference	3.74703
		Reference	4.44852
		Reference	3.91491
		Reference	4.71351
		Reference	5.36588
		Reference	5.40565
		Reference	4.56991
		Reference	5.22515
		Reference	3.87237
		Reference	3.6969
		Reference	5.45022
		Reference	5.04824
		Reference	4.40069
		Reference	4.96019
		Reference	4.68186
		Reference	3.5407
		Reference	3.70693
		Reference	5.32522
		Reference	3.78776
		Reference	3.93173
		Reference	5.38555
		Reference	4.88814
		Reference	4.9139
		Reference	3.8902
		Reference	4.87415
		Reference	5.3315
		Reference	4.03237
		Reference	4.11386
		Reference	5.12619
		Reference	4.95675
		Reference	4.51539
		Reference	5.37613
		Reference	3.64354
		Reference	4.28346
		Reference	5.19199
		Reference	5.10336
		Reference	4.86431
		Reference	3.98104
		Reference	4.82268
		Reference	3.86022
		Reference	4.8831
		Reference	4.04421
		Reference	4.0307
		Reference	5.03077
		Reference	4.4599
		Reference	3.77821
		Reference	5.01329
		Reference	5.2001
		Reference	4.27028
		Reference	4.88645
		Reference	4.2737
		Reference	5.16221
		Reference	3.75137
		Reference	5.11996
		Reference	4.59557
		Reference	3.53939
		Reference	4.84616
		Reference	4.03556
		Reference	4.87594
		Reference	4.96848
		Reference	5.19417
		Reference	4.28488
		Reference	5.04078
		Reference	5.40295
		Reference	5.12562
		Reference	4.69451
		Reference	4.41326
		Reference	4.87796
		Reference	4.99276
		Reference	5.07368
		Reference	3.53915
		Reference	4.56835
		Reference	4.10658
		Reference	3.81127
		Reference	5.06175
		Reference	3.65705
		Reference	3.58778
		Reference	3.64829
		Reference	3.64908
		Reference	3.7574
		Reference	3.81607
		Reference	4.65698
		Reference	4.93193
		Reference	3.88876
		Reference	4.74693
		Reference	4.57734
		Reference	4.36407
		Reference	4.16722
		Reference	4.70772
		Reference	5.06878
		Reference	4.34169
		Reference	5.39614
		Reference	5.34878
		Reference	4.82921
		Reference	4.84368
		Reference	4.71933
		Reference	4.76839
		Reference	3.92115
		Reference	3.83589
		Reference	3.79425
		Reference	3.90091
		Reference	4.29605
		Reference	5.2434
		Reference	3.92004
		Reference	4.07487
		Reference	4.35877
		Reference	5.15161
		Reference	5.30951
		Reference	5.38043
		Reference	4.07241
		Reference	5.17365
		Reference	4.91512
		Reference	4.76334
		Reference	4.10665
		Reference	4.22666
		Reference	4.90622
		Reference	5.06273
		Reference	5.1736
		Reference	3.74071
		Reference	3.63255
		Reference	3.92067
		Reference	5.09917
		Reference	3.96716
		Reference	4.71163
		Reference	4.12481
		Reference	3.94356
		Reference	3.94582
		Reference	3.64449
		Reference	3.83874
		Reference	3.66297
		Reference	3.83395
		Reference	4.5829
		Reference	3.86454
		Reference	5.03154
		Reference	5.14332
		Reference	5.14772
		Reference	3.57956
		Reference	4.72023
		Reference	3.54707
		Reference	3.60618
		Reference	4.73131
		Reference	3.52403
		Reference	5.35882
		Reference	5.11794
		Reference	5.0817
		Reference	4.22219
		Reference	4.83989
		Reference	3.72039
		Reference	5.01328
		Reference	5.22
		Reference	3.64107
		Reference	3.86838
		Reference	4.49837
		Reference	5.22888
		Reference	4.04499
		Reference	4.72971
		Reference	4.85002
		Reference	5.07571
		Reference	5.07242
		Reference	3.67618
		Reference	4.20005
		Reference	5.20396
		Reference	3.66305
		Reference	3.98219
		Reference	4.69718
		Reference	5.23577
		Reference	3.83369
		Reference	3.75729
		Reference	3.89384
		Reference	5.23365
		Reference	4.97607
		Reference	5.46674
		Reference	4.16467
		Reference	4.60564
		Reference	5.48117
		Reference	4.15257
		Reference	5.24341
		Reference	3.79321
		Reference	5.17751
		Reference	4.91993
		Reference	5.15569
		Reference	4.03508
		Reference	5.16191
		Reference	5.11732
		Reference	3.77031
		Reference	3.83871
		Reference	5.48039
		Reference	5.08779
		Reference	4.76187
		Reference	3.81954
		Reference	5.17701
		Reference	5.37397
		Reference	5.12134
		Reference	3.60081
		Reference	5.07401
		Reference	3.66578
		Reference	3.98943
		Reference	3.92067
		Reference	4.06997
		Reference	4.04775
		Reference	3.7029
		Reference	5.10633
		Reference	5.18707
		Reference	3.65136
		Reference	4.35807
		Reference	4.21176
		Reference	5.03076
		Reference	3.70714
		Reference	4.00652
		Reference	5.01211
		Reference	5.29474
		Reference	5.25071
		Reference	4.5511
		Reference	5.47163
		Reference	4.76533
		Reference	3.95085
		Reference	5.31183
		Reference	4.31387
		Reference	5.03006
		Reference	3.57036
		Reference	4.16262
		Reference	4.24585
		Reference	3.83435
		Reference	3.91336
		Reference	4.46139
		Reference	4.13884
		Reference	4.99219
		Reference	4.75966
		Reference	4.17815
		Reference	3.75453
		Reference	5.06069
		Reference	5.13167
		Reference	3.9554
		Reference	3.99153
		Reference	3.86764
		Reference	3.62456
		Reference	3.53236
		Reference	4.32864
		Reference	5.45282
		Reference	3.61308
		Reference	3.74939
		Reference	4.33565
		Reference	4.4824
		Reference	3.72375
		Reference	3.63131
		Reference	5.22414
		Reference	3.45448
		Reference	5.40005
		Reference	3.93147
		Reference	5.0409
		Reference	3.85812
		Reference	3.46321
		Reference	5.19555
		Reference	5.37237
		Reference	3.81805
		Reference	3.70077
		Reference	3.55482
		Reference	3.94699
		Reference	3.61867
		Reference	5.3676
		Reference	4.28201
		Reference	3.95762
		Reference	3.82847
		Reference	5.3481
		Reference	4.82637
		Reference	4.33529
		Reference	3.92599
		Reference	3.84753
		Reference	4.86433
		Reference	4.20334
		Reference	3.98786
		Reference	3.85338
		Reference	4.10663
		Reference	5.19322
		Reference	3.67143
		Reference	3.92837
		Reference	3.91798
		Reference	3.73836
		Reference	4.03332
		Reference	3.70789
		Reference	4.80619
		Reference	5.02334
		Reference	3.87846
		Reference	3.9422
		Reference	5.03392
		Reference	3.84128
		Reference	4.6681
		Reference	4.59884
		Reference	4.77892
		Reference	4.06019
		Reference	4.81538
		Reference	4.03453
		Reference	5.02733
		Reference	3.57113
		Reference	4.66786
		Reference	3.88752
		Reference	4.05501
		Reference	5.04261
		Reference	4.27471
		Reference	5.40972
		Reference	3.79709
		Reference	3.69109
		Reference	3.70337
		Reference	5.18109
		Reference	5.05209
		Reference	4.32504
		Reference	3.81896
		Reference	4.81398
		Reference	5.26283
		Reference	3.97261
		Reference	3.6401
		Reference	4.99112
		Reference	4.36699
		Reference	4.69419
		Reference	3.74645
		Reference	3.64539
		Reference	4.99573
		Reference	4.33776
		Reference	5.31319
		Reference	5.30366
		Reference	5.00169
		Reference	4.2473
		Reference	5.00294
		Reference	3.7115
		Reference	4.763
		Reference	5.01227
		Reference	5.4713
		Reference	4.27938
		Reference	5.44625
		Reference	3.95034
		Reference	3.93555
		Reference	5.18825
		Reference	5.26708
		Reference	4.86669
		Reference	4.6201
		Reference	4.96086
		Reference	3.79433
		Reference	3.94554
		Reference	5.1905
		Reference	5.49576
		Reference	4.12074
		Reference	5.39214
		Reference	3.67182
		Reference	4.28394
		Reference	3.60906
		Reference	3.52188
		Reference	5.06933
		Reference	5.17363
		Reference	4.73267
		Reference	3.92473
		Reference	3.94281
		Reference	4.56117
		Reference	3.74641
		Reference	4.3499
		Reference	3.71288
		Reference	4.19905
		Reference	3.53508
		Reference	4.25271
		Reference	5.00172
		Reference	3.46266
		Reference	3.77908
		Reference	4.23919
		Reference	5.30097
		Reference	3.96692
		Reference	5.13689
		Reference	4.05601
		Reference	4.01458
		Reference	5.18704
		Reference	3.72039
		Reference	5.21143
		Reference	5.01551
		Reference	4.41281
		Reference	5.22872
		Reference	4.33361
		Reference	4.98483
		Reference	4.39692
		Reference	5.14285
		Reference	4.45896
		Reference	5.37789
		Reference	3.65491
		Reference	4.70169
		Reference	4.77042
		Reference	4.64312
		Reference	5.25997
		Reference	4.00384
		Reference	5.0329
		Reference	3.68325
		Reference	3.93627
		Reference	4.71003
		Reference	5.19178
		Reference	5.16711
		Reference	4.01991
		Reference	3.67796
		Reference	4.88611
		Reference	3.7343
		Reference	5.07432
		Reference	5.31686
		Reference	3.59772
		Reference	4.16443
		Reference	5.0461
		Reference	5.08772
		Reference	5.33931
		Reference	5.02136
		Reference	3.54262
		Reference	5.26316
		Reference	5.07233
		Reference	3.61044
		Reference	3.87975
		Reference	3.60921
		Reference	4.99332
		Reference	3.61575
		Reference	4.88348
		Reference	4.62267
		Reference	3.79167
		Reference	4.08765
		Reference	3.47638
		Reference	4.40555
		Reference	3.96459
		Reference	5.0948
		Reference	4.87453
		Reference	3.87777
		Reference	3.4912
		Reference	3.85009
		Reference	5.08059
		Reference	5.04431
		Reference	5.34651
		Reference	3.59111
		Reference	3.57209
		Reference	4.9045
		Reference	5.1318
		Reference	4.2045
		Reference	4.25579
		Reference	4.87346
		Reference	5.19285
		Reference	3.59003
		Reference	4.15028
		Reference	4.23311
		Reference	4.93575
		Reference	5.15548
		Reference	5.49737
		Reference	5.04732
		Reference	3.58077
		Reference	5.09106
		Reference	5.24567
		Reference	5.22347
		Reference	5.15348
		Reference	5.15348
		Reference	4.38256
		Reference	3.57223
		Reference	4.83899
		Reference	5.01412
		Reference	5.39128
		Reference	5.39023
		Reference	5.07381
		Reference	4.65169
		Reference	5.2141
		Reference	4.87228
		Reference	5.03219
		Reference	5.44187
		Reference	4.97591
		Reference	5.12128
		Reference	5.06062
		Reference	5.24295
		Reference	5.34928
		Reference	4.45736
		Reference	4.88999
		Reference	4.98483
		Reference	5.05974
		Reference	5.00677
		Reference	5.19191
		Reference	4.92446
		Reference	5.15525
		Reference	5.0398
		Reference	5.12325
		Reference	4.46019
		Reference	5.31612
		Reference	5.36131
		Reference	4.59148
		Reference	4.99287
		Reference	5.31453
		Reference	4.73954
		Reference	4.86469
		Reference	5.22083
		Reference	4.74027
		Reference	5.17373
		Reference	5.09473
		Reference	5.49519
		Reference	5.08319
		Reference	4.10579
		Reference	4.80647
		Reference	4.99996
		Reference	4.33974
		Reference	3.56911
		Reference	3.7618
		Reference	5.25625
		Reference	5.03946
		Reference	5.2576
		Reference	4.42479
		Reference	4.84293
		Reference	5.04943
		Reference	4.9107
		Reference	5.20535
		Reference	5.17203
		Reference	5.00561
		Reference	4.38164
		Reference	4.19742
		Reference	5.01266
		Reference	5.15127
		Reference	5.01491
		Reference	4.9458
		Reference	5.25968
		Reference	4.69014
		Reference	5.00469
		Reference	5.02599
		Reference	4.8397
		Reference	5.10218
		Reference	5.26336
		Reference	5.02845
		Reference	5.01755
		Reference	5.10608
		Reference	4.57928
		Reference	3.78697
		Reference	5.17635
		Reference	5.03361
		Reference	5.37519
		Reference	5.08845
		Reference	4.27792
		Reference	5.4171
		Reference	5.12964
		Reference	4.67373
		Reference	4.93937
		Reference	4.98521
		Reference	4.20622
		Reference	4.55186
		Reference	3.79023
		Reference	4.09272
		Reference	4.35551
		Reference	4.8961
		Reference	5.06799
		Reference	5.07655
		Reference	3.7035
		Reference	3.70297
		Reference	5.4007
		Reference	4.68122
		Reference	4.70367
		Reference	3.75025
		Reference	5.22651
		Reference	4.14296
		Reference	5.08627
		Reference	5.48062
		Reference	5.13156
		Reference	4.74536
		Reference	4.94149
		Reference	5.48954
		Reference	5.02795
		Reference	5.48639
		Reference	4.01736
		Reference	5.02462
		Reference	4.61553
		Reference	4.93275
		Reference	4.98197
		Reference	3.72735
		Reference	5.17851
		Reference	5.07712
		Reference	4.96581
		Reference	4.74017
		Reference	4.04792
		Reference	3.58375
		Reference	5.19396
		Reference	5.13926
		Reference	4.5198
		Reference	5.01577
		Reference	5.46924
		Reference	4.79341
		Reference	4.22526
		Reference	4.95372
		Reference	4.78852
		Reference	5.23353
		Reference	5.16144
		Reference	4.86223
		Reference	5.25147
		Reference	5.20978
		Reference	3.65325
		Reference	4.75936
		Reference	5.13525
		Reference	5.32513
		Reference	4.81685
		Reference	5.2184
		Reference	5.1987
		Reference	3.87124
		Reference	5.18457
		Reference	5.47364
		Reference	5.38216
		Reference	3.7561
		Reference	4.00364
		Reference	4.75289
		Reference	4.88963
		Reference	5.30882
		Reference	5.02888
		Reference	3.80001
		Reference	4.90671
		Reference	4.64799
		Reference	3.45084
		Reference	3.84121
		Reference	4.84273
		Reference	4.95444
		Reference	4.4423
		Reference	4.99479
		Reference	5.42169
		Reference	4.89996
		Reference	4.96037
		Reference	5.29052
		Reference	5.34843
		Reference	4.09046
		Reference	4.53604
		Reference	4.61398
		Reference	5.28202
		Reference	5.34215
		Reference	4.86731
		Reference	5.1299
		Reference	4.88234
		Reference	5.0899
		Reference	5.20139
		Reference	4.87201
		Reference	5.00396
		Reference	5.44753
		Reference	5.45233
		Reference	5.03079
		Reference	4.15994
		Reference	4.52762
		Reference	4.05404
		Reference	5.28829
		Reference	3.77506
		Reference	5.31222
		Reference	4.91
		Reference	5.05536
		Reference	4.88685
		Reference	5.27965
		Reference	3.91652
		Reference	5.0684
		Reference	4.81035
		Reference	4.67728
		Reference	5.02129
		Reference	3.4405
		Reference	4.85818
		Reference	4.9661
		Reference	5.454
		Reference	5.3093
		Reference	5.26979
		Reference	5.41349
		Reference	4.62397
		Reference	4.5815
		Reference	5.40057
		Reference	5.13459
		Reference	5.45835
		Reference	4.82446
		Reference	5.08592
		Reference	3.63104
		Reference	5.26802
		Reference	4.21726
		Reference	5.4081
		Reference	4.78862
		Reference	5.04544
		Reference	5.02224
		Reference	5.02897
		Reference	5.1003
		Reference	4.597
		Reference	5.26348
		Reference	5.25321
		Reference	4.25417
		Reference	5.16217
		Reference	4.66138
		Reference	5.25817
		Reference	4.75914
		Reference	5.16747
		Reference	4.86358
		Reference	4.35941
		Reference	5.16444
		Reference	3.82947
		Reference	4.79949
		Reference	3.946
		Reference	5.21453
		Reference	4.75924
		Reference	5.05189
		Reference	4.23641
		Reference	4.46231
		Reference	4.02442
		Reference	4.94475
		Reference	4.98432
		Reference	4.71333
		Reference	4.83417
		Reference	4.62577
		Reference	3.46332
		Reference	4.87696
		Reference	5.05514
		Reference	4.84546
		Reference	4.41606
		Reference	5.15345
		Reference	3.96611
		Reference	5.00174
		Reference	4.73434
		Reference	4.85629
		Reference	4.98208
		Reference	3.95103
		Reference	4.92608
		Reference	4.75147
		Reference	4.75189
		Reference	4.94212
		Reference	5.18085
		Reference	5.26791
		Reference	4.85542
		Reference	4.13833
		Reference	4.39284
		Reference	4.83044
		Reference	3.94599
		Reference	4.54674
		Reference	5.03837
		Reference	5.28233
		Reference	4.88383
		Reference	5.28665
		Reference	4.69756
		Reference	5.14688
		Reference	4.43863
		Reference	4.11597
		Reference	4.96204
		Reference	4.73786
		Reference	4.90827
		Reference	4.11168
		Reference	3.63351
		Reference	4.81993
		Reference	5.21761
		Reference	4.79101
		Reference	3.37342
		Reference	5.05532
		Reference	5.46481
		Reference	5.28136
		Reference	5.1277
		Reference	4.99967
		Reference	4.55372
		Reference	5.45227
		Reference	4.02255
		Reference	5.38628
		Reference	5.07476
		Reference	5.36323
		Reference	3.80268
		Reference	5.26041
		Reference	4.73721
		Reference	3.88113
		Reference	4.75613
		Reference	3.70249
		Reference	3.71628
		Reference	4.89402
		Reference	4.92593
		Reference	5.39617
		Reference	5.12636
		Reference	3.76524
		Reference	4.84666
		Reference	3.55113
		Reference	3.82892
		Reference	5.21193
		Reference	5.40696
		Reference	5.28848
		Reference	5.04014
		Reference	5.07533
		Reference	4.11992
		Reference	5.01531
		Reference	4.96308
		Reference	3.72223
		Reference	5.04953
		Reference	5.37446
		Reference	5.04865
		Reference	5.03587
		Reference	4.91882
		Reference	3.96513
		Reference	5.15491
		Reference	3.66538
		Reference	4.68198
		Reference	5.09421
		Reference	5.38064
		Reference	4.69692
		Reference	5.27895
		Reference	5.18697
		Reference	5.22488
		Reference	5.48641
		Reference	5.28867
		Reference	3.75581
		Reference	5.28343
		Reference	3.82371
		Reference	5.03637
		Reference	4.08199
		Reference	4.55666
		Reference	4.65919
		Reference	5.36382
		Reference	4.20721
		Reference	5.3186
		Reference	5.03254
		Reference	4.43328
		Reference	4.17627
		Reference	4.07258
		Reference	4.95529
		Reference	3.5462
		Reference	5.0922
		Reference	5.22617
		Reference	3.75358
		Reference	5.35319
		Reference	3.61977
		Reference	5.39319
		Reference	3.79531
		Reference	4.9563
		Reference	3.77215
		Reference	4.9022
		Reference	4.63507
		Reference	4.92792
		Reference	4.9325
		Reference	5.01753
		Reference	4.78544
		Reference	5.14446
		Reference	5.17587
		Reference	3.48311
		Reference	3.80656
		Reference	3.96899
		Reference	4.05077
		Reference	5.09508
		Reference	5.13587
		Reference	5.24266
		Reference	3.62321
		Reference	3.92343
		Reference	3.93182
		Reference	4.14382
		Reference	4.06694
		Reference	4.325
		Reference	5.01171
		Reference	5.02262
		Reference	3.98871
		Reference	5.03196
		Reference	5.10026
		Reference	3.67142
		Reference	3.63545
		Reference	3.93841
		Reference	4.01157
		Reference	5.43226
		Reference	5.0879
		Reference	3.64963
		Reference	4.59329
		Reference	4.93915
		Reference	4.99382
		Reference	4.96671
		Reference	5.11757
		Reference	3.97946
		Reference	4.59825
		Reference	5.02832
		Reference	4.54997
		Reference	3.53129
		Reference	3.76893
		Reference	4.4857
		Reference	3.91192
		Reference	4.61265
		Reference	3.84335
		Reference	4.90054
		Reference	4.97914
		Reference	5.08695
		Reference	5.32752
		Reference	4.0708
		Reference	5.3243
		Reference	5.14536
		Reference	5.35549
		Reference	3.72445
		Reference	4.02043
		Reference	3.63033
		Reference	4.80683
		Reference	4.54683
		Reference	5.07189
		Reference	3.66927
		Reference	3.5882
		Reference	5.00776
		Reference	4.38252
		Reference	4.74142
		Reference	3.85514
		Reference	5.27502
		Reference	5.23754
		Reference	5.39332
		Reference	5.41847
		Reference	3.92659
		Reference	5.37723
		Reference	3.7773
		Reference	4.78078
		Reference	5.49936
		Reference	4.90268
		Reference	5.09766
		Reference	3.62441
[truncated: 8,968 more rows]

[truncated: 3 more sheets: Supplementary Figure 4a, Supplementary Figure 5, Supplementary Figure 6a]
